# Supplementary material for: Cancer genomes tolerate deleterious coding mutations through somatic copy number amplifications of wild-type regions
Source: Nat Commun. 2023 Jun 16;14:3594. doi: 10.1038/s41467-023-39313-8 (PMC10276008; doi:10.1038/s41467-023-39313-8)
Supplement: Supplementary file 5 — Supplementary Dataset 2 [file 41467_2023_39313_MOESM5_ESM.zip]

Archive with 1 entries (1 files):
- Supplementary Data 2.csv
