# Supplementary material for: Cancer genomes tolerate deleterious coding mutations through somatic copy number amplifications of wild-type regions
Source: Nat Commun. 2023 Jun 16;14:3594. doi: 10.1038/s41467-023-39313-8 (PMC10276008; doi:10.1038/s41467-023-39313-8)
Supplement: Supplementary file 5 — Supplementary Dataset 2 [file 41467_2023_39313_MOESM5_ESM.zip › Supplementary Data 2.csv]

Hugo_Symbol	Chromosome	Start_Position	End_Position	Reference_Allele	Tumor_Seq_Allele1	Tumor_Seq_Allele2	Aggregation	FoldChange
CPN1	10	101814119	101814119	G	G	C	1961.03	0.994517810775722
HECTD2	10	93220277	93220277	C	C	A	5824.8	1
ATM	11	108199895	108199895	A	A	C	21201.84	1.00152246545874
OR4S2	11	55419046	55419046	C	C	A	9329.63	0.999756748357784
OR10Q1	11	57995561	57995561	C	C	A	8325.4	0.988803599190942
CDHR5	11	617417	617417	C	C	G	5830.79	1
NAALADL1	11	64821756	64821756	C	C	T	3591.47	1
DPF2	11	65107996	65107996	A	A	T	518.28	1.33066317492105
FAT3	11	92495049	92495049	C	C	A	27975.54	1
ACACB	12	109644622	109644622	G	G	T	9764.08	1.00113400772274
SDSL	12	113873352	113873352	A	A	G	1701.26	0.995774021352313
PEBP1	12	118577338	118577338	G	G	T	1254.41	1
TMEM132B	12	126004076	126004076	G	G	T	4924.12	0.99977868963963
KRAS	12	25398285	25398285	C	C	A	1335.02	1.02991729926557
LACRT	12	55025579	55025579	C	C	A	1665.32	1.00170226587829
GLIPR1	12	75884265	75884265	A	A	G	3037.97	1.00000329168258
NALCN	13	101735223	101735223	C	C	A	28032.21	0.973299394956186
NALCN	13	101735224	101735224	T	T	A	28856.58	1.0019221407982
PABPC3	13	25670895	25670895	G	G	T	887.39	1.00003380815002
MYH7	14	23885394	23885394	A	A	T	4989.62	1
RPL10L	14	47120353	47120353	C	C	G	36.85	1
TRIM9	14	51475811	51475811	G	G	T	1316.04	0.999992401504502
SPPL2A	15	51017504	51017504	C	C	A	12542	1.01039314460094
WDR72	15	53992108	53992108	C	C	A	4283.51	1.01411255001302
NEIL1	15	75641515	75641515	G	G	T	929.16	1
SMG1	16	18882139	18882139	C	C	T	16883.42	1
DCTN5	16	23669925	23669925	C	C	T	60.99	1
TNRC6A	16	24788604	24788604	C	C	G	141.6	1.00007062645667
ZNF423	16	49671383	49671383	C	C	T	1567.73	1
MYH2	17	10451096	10451096	C	C	A	5578.72	1
PIRT	17	10728733	10728733	T	T	C	2927.68	1.00676061375094
OR1A1	17	3119264	3119264	C	C	T	7870.04	1.04367499038551
TNS4	17	38644981	38644981	T	T	A	1597.73	1
LUC7L3	17	48823140	48823140	G	G	T	498.88	1
C17orf64	17	58506804	58506804	T	T	C	1178.35	1
KCNH6	17	61619723	61619723	G	G	T	9963.11	1
CHRNB1	17	7357633	7357633	T	T	C	8654.21	0.988992666729901
TTC39C	18	21660779	21660779	T	T	A	4522.59	1.0190443143078
DCC	18	50592527	50592527	C	C	A	6444.94	1.00144507772343
CCBE1	18	57363928	57363928	C	C	T	1148.08	0.999773586220109
REXO1	19	1816518	1816518	C	C	T	1183.02	0.93373218203918
GMIP	19	19750925	19750925	G	G	A	1641.48	1
ZNF430	19	21239980	21239980	A	A	G	1819.73	1.00001099076226
ZNF676	19	22363671	22363671	C	C	T	1245.91	0.999991973802491
FXYD1	19	35631042	35631042	C	C	T	2485.93	1.00100264149728
CRX	19	48342701	48342701	G	G	T	433.62	1
KLK7	19	51483127	51483127	C	C	A	855.45	0.998949027850762
ZNF83	19	53117543	53117543	T	T	C	39.59	1
GPR89A	1	145811985	145811985	C	C	A	12727.49	1
TCHHL1	1	152058170	152058170	T	T	C	1489.95	1
OR10K2	1	158390272	158390272	G	G	T	9683.82	1.00111133280334
SPTA1	1	158624529	158624529	C	C	G	2749.38	1
RABGAP1L	1	174671252	174671252	A	A	T	5643.78	1
ARHGEF10L	1	17990971	17990971	C	C	G	6041.94	1.00751894744741
HTR6	1	20005133	20005133	C	C	G	7868.51	1
PYCR2	1	226108231	226108231	G	G	A	1098.61	1.01652556095304
PRSS38	1	228004983	228004983	T	T	A	2319.62	0.999181570695062
OR2L2	1	248202145	248202145	G	G	T	6905.09	1.00001158579061
NR0B2	1	27240194	27240194	G	G	A	1325.78	1
AHDC1	1	27874554	27874554	G	G	A	944.29	1
DOCK7	1	63048887	63048887	C	C	A	9593.02	0.982972972142155
ENTPD6	20	25187965	25187965	G	G	T	3420.93	1.06455286931031
FASTKD5	20	3127954	3127954	G	G	A	3761.06	1
CNBD2	20	34572656	34572656	C	C	A	3066.51	1
PTPRT	20	41101011	41101011	G	G	T	7032.14	1
PTPRT	20	41514452	41514452	G	G	T	7032.31	1.0000241747178
TRPM2	21	45826567	45826567	C	C	A	14048.32	1.00026558269056
ZMAT5	22	30144421	30144421	T	T	C	54.05	0.929013406668958
PCDP1	2	120383238	120383238	G	G	A	2298.39	1.00032206820012
CNTNAP5	2	125530480	125530480	G	G	C	5639.6	1
KCNH7	2	163241275	163241275	G	G	T	10332.77	1.00006775021849
CSRNP3	2	166532856	166532856	C	C	A	780.55	1
DNAH7	2	196671525	196671525	C	C	A	24423.62	1
TCF23	2	27375674	27375674	C	C	A	908.57	1
LHCGR	2	48950635	48950635	C	C	T	9913.77	1
GPR156	3	119886829	119886829	G	G	T	8489.54	1
PRR23B	3	138738935	138738935	C	C	T	920.76	0.999327096312054
ZIC4	3	147114235	147114235	C	C	T	24.87	0.995596477181745
BCHE	3	165547581	165547581	C	C	G	4547.5	0.999986806111409
TFRC	3	195798322	195798322	T	T	G	5298.6	0.953597903689959
KAT2B	3	20164279	20164279	G	G	A	3580.59	1
EOMES	3	27759217	27759217	G	G	A	881.59	1.00259294219331
ZNF860	3	32031881	32031881	G	G	A	113.62	1.19625184249316
TRIM71	3	32933097	32933097	G	G	T	2871.07	1
ROBO2	3	77651390	77651390	G	G	T	5499.09	1.08629149826362
PRSS12	4	119217009	119217009	A	A	G	2116.1	1
BBS7	4	122789195	122789195	C	C	A	2974.57	0.998797911455098
NKX3-2	4	13544075	13544075	C	C	G	36.1	1
OTOP1	4	4204233	4204233	G	G	T	14344.55	0.999998605744194
ADAMTS3	4	73164047	73164047	G	G	T	2684.35	0.695283360961459
PCDHB7	5	140554050	140554050	C	C	T	7270.83	1.06226779241537
PCDHB11	5	140579492	140579492	G	G	T	7528.22	0.999674663741739
PCDHGA5	5	140744543	140744543	G	G	T	7129.29	1.04651818231193
ARHGEF37	5	148989214	148989214	G	G	T	2865.68	1.00000697919502
ANXA6	5	150483150	150483150	G	G	A	2745.37	1.00000364250954
NKX2-5	5	172659670	172659670	C	C	T	57.1	0.763368983957219
DRD1	5	174870043	174870043	G	G	T	8927.25	0.999864478308689
FGFR4	5	176517431	176517431	G	G	T	4695.99	0.999931861397565
GRM6	5	178410147	178410147	C	C	G	11217.26	0.99988144677718
PRDM9	5	23527673	23527673	C	C	A	1254.63	1
MSH3	5	80021292	80021292	G	G	T	4731.49	1.00000422701613
POLR3G	5	89802489	89802489	G	G	C	67.22	1
GRIK2	6	102124642	102124642	A	A	T	11216.27	1.05079599440513
LAMA4	6	112452206	112452206	A	A	T	5825.1	0.999991416530046
PLG	6	161152090	161152090	A	A	T	1718.63	1
MPC1	6	166779514	166779514	C	C	A	507.38	0.973409561814136
OR2B3	6	29054376	29054376	G	G	T	10015.62	1.07462004366883
F13A1	6	6224937	6224937	C	C	A	3209.66	0.959904059239233
CTTNBP2	7	117359591	117359591	C	C	A	3065.01	1
SPAM1	7	123599549	123599549	G	G	T	5181.67	1.00141273510154
OR2A5	7	143748183	143748183	C	C	A	8209.74	0.999623759410581
AMZ1	7	2748319	2748319	C	C	A	2111.06	0.965298703674067
ABCA13	7	48443360	48443360	C	C	T	51682.84	1.02790852991899
RSPH10B2	7	6803635	6803635	T	T	C	3780.4	1
KLHL38	8	124664403	124664403	G	G	A	3027.42	1.00060153358012
WRN	8	30999265	30999265	G	G	T	3242.24	1
RP1	8	55541741	55541741	G	G	T	4146.68	1
RP1	8	55542007	55542007	G	G	T	4146.22	0.999889067880811
PREX2	8	68956798	68956798	G	G	A	5145	0.999811502981945
KCNS2	8	99440446	99440446	A	A	G	7771.27	0.992763083935452
OR13D1	9	107457252	107457252	G	G	A	9491.25	1.00114974658109
OR1K1	9	125563312	125563312	C	C	T	9266.66	1.00103163946415
RC3H2	9	125613500	125613500	C	C	A	3163.57	1
FRMPD1	9	37692711	37692711	C	C	G	4461.69	1
VPS13A	9	79910762	79910762	G	G	T	17852.95	1.00184005081885
PTPRD	9	8518211	8518211	C	C	T	9697.35	0.999768031671409
IARS	9	95015732	95015732	T	T	A	8372.17	1.00006689274823
BCORL1	X	129148736	129148736	C	C	G	2985.97	1.00277731134768
POLA1	X	24844572	24844572	G	G	A	6071.49	1
ZNF711	X	84510681	84510681	A	A	T	1192.22	1.04655980617637
CHM	X	85233802	85233802	T	T	C	1989.87	1.00000502547918
PCDH11X	X	91134263	91134263	C	C	G	9924.23	0.999977832524724
ABCC2	10	101606844	101606844	G	G	T	23679.4	1.00886313836815
WDR37	10	1151165	1151165	A	A	C	490.25	0.995148587203638
PSAP	10	73579275	73579275	G	G	T	2105.13	0.974236393928175
USP54	10	75258547	75258547	C	C	T	3407.87	0.969119512236738
ITIH2	10	7759743	7759743	C	C	T	5492.51	1.00108264361887
TECTA	11	120996458	120996458	G	G	A	12394.09	0.999653180775891
SORL1	11	121403215	121403215	G	G	A	14122.11	0.991639035529359
PLEKHA7	11	16838843	16838843	C	C	A	1519.92	1
ABCC8	11	17449426	17449426	G	G	A	26875.03	1.00003497792855
NELL1	11	20982079	20982079	G	G	A	2034.48	0.999980339342941
FIBIN	11	27016285	27016285	A	A	T	1020.91	1.09604380267325
OR5A2	11	59190046	59190046	G	G	C	9565.63	0.999563209718897
MS4A4A	11	60064740	60064740	C	C	T	4874.12	1
SLC22A11	11	64331815	64331815	A	A	T	11703.43	1.01418225839856
EHBP1L1	11	65349621	65349621	G	G	A	2342.43	0.758640010104707
MYEOV	11	69063518	69063518	G	G	T	2800.51	0.999382636747745
PRKRIR	11	76063505	76063505	C	C	A	4412.73	1.06575581999145
FAT3	11	92087733	92087733	A	A	G	28626.95	1.02328498395384
GAS2L3	12	101005791	101005791	G	G	C	1075.87	1
MYL2	12	111356969	111356969	C	C	A	921.95	1
MED13L	12	116401214	116401214	T	T	A	9308.54	1.00332950693333
KRAS	12	25398285	25398285	C	C	A	1335.02	1.02991729926557
DDX11	12	31249592	31249592	T	T	A	3993.75	0.990736996693202
KMT2D	12	49422684	49422684	G	G	A	3351.14	1.07263252907926
DIP2B	12	51065097	51065097	T	T	G	10438.88	1
CCT2	12	69983267	69983267	C	C	T	1397.14	1.00001431516262
LGR5	12	71978333	71978333	G	G	T	10936.62	1.00262192405221
KCNC2	12	75442064	75442064	G	G	A	9074.38	1
MYF6	12	81101854	81101854	G	G	A	675.37	0.998491994263664
LRRIQ1	12	85460635	85460635	T	T	A	4131.68	1
HAL	12	96374622	96374622	C	C	A	1467.13	1.00000681607503
NALCN	13	101755543	101755543	C	C	A	28801.25	1.00000104162254
KLHL1	13	70413137	70413137	T	T	C	4100.96	0.970708048599786
SLITRK5	13	88330366	88330366	A	A	G	5244.61	0.999940895190012
CMTM5	14	23847613	23847613	C	C	A	6396.77	0.990896191488241
EMC9	14	24610337	24610337	C	C	G	1414.93	1.27616032613597
SAV1	14	51131974	51131974	T	T	C	169.82	1
PCNX	14	71514586	71514586	C	C	G	25753.2	1.00025984104253
OR4F15	15	102358761	102358761	G	G	A	7755.58	1.02050059343823
MKRN3	15	23811308	23811308	G	G	T	127.04	1
HERC2	15	28414753	28414753	C	C	A	17257.74	1.00178091908892
HERC2	15	28414754	28414754	C	C	A	17227.06	1
TJP1	15	30010701	30010701	C	C	A	2305.05	1
CEP152	15	49030868	49030868	A	A	G	1739.2	1.0002300437083
COPS2	15	49431825	49431825	C	C	G	737.46	0.999281833087169
SLTM	15	59191867	59191867	C	C	A	57.99	0.856952859465051
CACNA1H	16	1250434	1250434	G	G	A	32970.51	0.999989081270831
ZNF646	16	31092914	31092914	C	C	T	85.5	1
PRSS36	16	31154786	31154786	C	C	A	5120.76	1
ZNF19	16	71512893	71512893	C	C	G	272.94	1.01223854027592
GAN	16	81388292	81388292	G	G	T	2956.29	0.999719321502002
SPECC1	17	20217341	20217341	A	A	T	1635.7	1.60876920353286
FNDC8	17	33448781	33448781	C	C	A	885.6	1.001209681978
KRT33B	17	39521447	39521447	G	G	T	216.3	1
KRT38	17	39594386	39594386	C	C	A	216.94	1.00129234745684
HOXB4	17	46655326	46655326	G	G	T	19.33	1
GIP	17	47041781	47041781	G	G	A	1771.05	1
NGFR	17	47583901	47583901	C	C	A	3276.51	1.00003052121072
ICAM2	17	62081303	62081303	A	A	T	3343.12	0.93776157082749
SETBP1	18	42533267	42533267	G	G	T	306	1
CDH7	18	63511297	63511297	G	G	T	6229.03	1
ZNF490	19	12719994	12719994	C	C	T	1254.1	1.00026320617019
ZNF208	19	22154366	22154366	C	C	A	1499.16	0.577922553535977
POP4	19	30102776	30102776	C	C	G	931.69	1
ZNF527	19	37879423	37879423	A	A	G	1107.24	0.999963875442526
FBXO27	19	39522510	39522510	C	C	A	1792.84	1.00001673350773
ZNF780B	19	40541960	40541960	C	C	A	386.93	1
ZNF227	19	44740634	44740634	G	G	T	721.78	1
MED25	19	50334694	50334694	G	G	T	1848.66	0.941800397371236
SHANK1	19	51189549	51189549	G	G	T	1591.87	1
ZNF320	19	53384141	53384141	T	T	C	124.99	1
LILRB2	19	54782754	54782754	A	A	G	3981.01	0.999997488080944
LILRA2	19	55086877	55086877	G	G	T	2832.78	1.00007060700845
LILRA1	19	55106723	55106723	C	C	A	3784.51	1
NLRP7	19	55450745	55450745	G	G	C	4875.53	0.979923302957338
ZNF460	19	57802481	57802481	C	C	T	360.03	0.999972225308299
ZNF416	19	58084737	58084737	C	C	A	1547.67	0.999599558222297
FLG	1	152277110	152277110	C	C	A	2180.05	1
DCST2	1	155002563	155002563	G	G	A	9167.56	1.00000327241907
FCRL2	1	157738300	157738300	G	G	T	3707.92	1
OR10J3	1	159284169	159284169	G	G	A	8423.08	1.00003324310206
OR10J1	1	159410018	159410018	T	T	A	9349.43	0.983498311645961
CROCC	1	17257855	17257855	C	C	T	744.66	1.06729156813003
TNR	1	175324739	175324739	C	C	A	5627.33	0.989043301281094
TNR	1	175372653	175372653	G	G	A	5626.97	0.988980028718713
HMCN1	1	186086738	186086738	A	A	G	21983.51	1.04455220905574
TAS1R2	1	19181144	19181144	C	C	T	15241.55	0.996577066673641
USH2A	1	215848813	215848813	G	G	T	23025.01	1.00005255431336
EPRS	1	220178627	220178627	C	C	T	3856.85	0.978538300722578
USP48	1	22083110	22083110	C	C	T	4358.2	0.999763719739495
TAF1A	1	222761891	222761891	A	A	T	2222.67	1
SDE2	1	226183030	226183030	T	T	C	700.95	1
RYR2	1	237713886	237713886	C	C	T	28381.55	1
OR2T33	1	248436566	248436566	C	C	A	8346.7	1.07057150076509
OR2T29	1	248722670	248722670	C	C	G	9170.74	0.942958202663102
ZMYM1	1	35579110	35579110	A	A	T	4841.86	1.09823374773463
ATP6V0B	1	44441472	44441472	G	G	T	7106.49	0.980077093346389
PLEKHN1	1	905907	905907	A	A	T	329.46	1.00003035361967
RPAP2	1	92789591	92789591	G	G	C	1787.98	0.99707232201112
C1orf200	1	9713992	9713992	G	G	A	163.13	1.00012261663908
NOP56	20	2638609	2638609	A	A	C	1332.56	1
KIAA1755	20	36868046	36868046	G	G	A	2395.92	0.928028879859629
HNF4A	20	43048493	43048493	A	A	C	2025.87	1.23325622450843
BIRC7	20	61870735	61870735	G	G	T	900.32	0.979684218544272
POTED	21	14983042	14983042	G	G	T	1866.12	1.00014470616609
ADAMTS5	21	28296491	28296491	C	C	G	3996.11	0.999692295376425
KRTAP13-3	21	31798219	31798219	G	G	T	2.57	1
KRTAP11-1	21	32253670	32253670	C	C	G	14.86	1
SON	21	34922564	34922564	C	C	T	953.34	1
SON	21	34923302	34923302	G	G	T	949.16	0.995615415276816
DOPEY2	21	37618548	37618548	A	A	T	16767.69	1
ETS2	21	40191577	40191577	C	C	T	948.43	1.00171100854448
CCT8L2	22	17072057	17072057	C	C	G	4116.18	1.00024057212425
CCT8L2	22	17072155	17072155	C	C	T	4115.19	1
CCT8L2	22	17072228	17072228	C	C	G	4115.56	1.00008991079391
CCT8L2	22	17072351	17072351	C	C	G	4240.84	1.03053321960833
CCT8L2	22	17073279	17073279	G	G	T	4114.8	0.999905229163174
CCT8L2	22	17073380	17073380	C	C	T	4116.82	1.00039609349751
CCT8L2	22	17073395	17073395	C	C	T	4115.19	1
L3MBTL2	22	41615532	41615532	A	A	T	2215.25	1.10455433893775
SLC9A4	2	103095664	103095664	C	C	T	16075.54	1.00382408222651
SULT1C3	2	108881745	108881745	T	T	C	983.68	0.999827209432332
MAP3K2	2	128088066	128088066	T	T	C	1531.81	1
SCN3A	2	165997321	165997321	C	C	T	32465.57	0.999760726799276
OLA1	2	175111467	175111467	C	C	A	1310.44	1.15707032802084
ADAM23	2	207437900	207437900	G	G	T	4409.74	0.999995464605784
APOB	2	21233375	21233375	G	G	T	12988.81	1.00005543540274
ZNF142	2	219503486	219503486	C	C	A	289.05	1
STK36	2	219562210	219562210	C	C	T	12172.34	1.0407062788608
STK36	2	219563440	219563440	C	C	T	11696.21	0.999998290047306
ASIC4	2	220379514	220379514	C	C	A	2626.68	1.00019039060537
DIS3L2	2	233075098	233075098	G	G	T	4736.13	0.999993665754535
PPP3R1	2	68413773	68413773	T	T	C	177.68	1.00101408450704
PLEK	2	68607985	68607985	C	C	A	711.34	1.00060485856156
LRRTM4	2	77745546	77745546	C	C	A	4695.61	1
ABI3BP	3	100498978	100498978	G	G	T	2722.34	1
MYH15	3	108159970	108159970	C	C	A	7159.17	0.999923181353461
ARHGAP31	3	119134364	119134364	G	G	T	1773.94	1.00003382415947
POLQ	3	121206886	121206886	C	C	G	10016.49	0.999016591281972
PARP14	3	122420301	122420301	T	T	A	6538.53	0.998169610962183
ZBBX	3	167068302	167068302	A	A	T	444.76	0.503555092613559
ZBBX	3	167086333	167086333	A	A	T	883.24	1
PIK3CA	3	178936091	178936091	G	G	A	5174.04	0.999775854073272
YEATS2	3	183432964	183432964	A	A	T	1376.27	1
DAG1	3	49569641	49569641	A	A	G	3503.22	0.999937204576074
DOCK3	3	51392314	51392314	A	A	G	12019.87	1
STAB1	3	52553536	52553536	G	G	A	7284.87	0.999917644297485
CFI	4	110687980	110687980	C	C	G	3301.16	0.999745608721987
ALPK1	4	113356422	113356422	G	G	T	5144.3	0.999372514584665
FAT4	4	126239750	126239750	A	A	G	33286.35	1
FHDC1	4	153864685	153864685	C	C	T	1078.05	1.00259472127671
TENM3	4	183676073	183676073	A	A	C	12480.63	1
KLB	4	39408690	39408690	C	C	A	6676.42	0.885408129434388
KLB	4	39408691	39408691	T	T	A	6988.97	0.926857635435316
PDE6B	4	647926	647926	C	C	A	6292.06	0.999745775907818
HELQ	4	84348734	84348734	C	C	A	5289.33	0.940842169298334
PCDHA2	5	140176000	140176000	C	C	A	7847.03	1.00020776505978
PCDHGA10	5	140793377	140793377	A	A	G	8170.44	1.00522764042594
PCDHGB7	5	140797646	140797646	C	C	A	4948.83	1.00023243217023
FBXO38	5	147796641	147796641	G	G	T	2819.57	0.96822900391128
CSF1R	5	149435795	149435795	A	A	G	4673.72	0.999572258390152
TENM2	5	167674480	167674480	A	A	G	10460.17	0.985928595800352
CANX	5	179149988	179149988	G	G	T	3708.08	1
ADAMTS12	5	33577084	33577084	G	G	T	4462.91	1
ITGA2	5	52360751	52360751	G	G	T	7480.33	1
TTC37	5	94863722	94863722	C	C	A	9962.43	1.00043482190378
POPDC3	6	105609367	105609367	T	T	G	5285.99	0.992534384828428
RTN4IP1	6	107019885	107019885	T	T	A	1770.02	1.00413563052765
LAMA2	6	129649532	129649532	G	G	T	8998.94	1.00006334480578
UTRN	6	144844318	144844318	G	G	T	5708.86	0.999903667804554
GRM1	6	146720730	146720730	C	C	A	12074.71	1
SLC44A4	6	31843659	31843659	G	G	A	17152.09	1
KIF6	6	39330242	39330242	C	C	A	1863.28	0.99954938523271
TREML2	6	41160566	41160566	C	C	A	3110.22	1.00686953706701
TINAG	6	54191689	54191689	T	T	A	2372.53	0.999662920874889
COL12A1	6	75844451	75844451	C	C	A	13546.16	1.00253999455293
MDN1	6	90503894	90503894	C	C	G	24192.88	1.01388381914198
SERPINE1	7	100771819	100771819	G	G	T	3415.57	1
GPR22	7	107115753	107115753	T	T	A	9263.26	1
BRAF	7	140434413	140434413	G	G	T	3035.37	1.00019441277457
OR2A1	7	144015683	144015683	C	C	A	9490.09	0.995379761572622
KMT2C	7	151962157	151962157	G	G	C	4600.71	1
ANLN	7	36483457	36483457	G	G	A	2717.89	0.999944813174199
RBM48	7	92164123	92164123	A	A	G	503.6	1
ANGPT1	8	108264099	108264099	C	C	T	2885.12	1.00001386443357
CSMD3	8	113314033	113314033	G	G	T	16531.93	1
CSMD3	8	113702259	113702259	C	C	G	16533.08	1.000069562356
CSMD3	8	113988072	113988072	G	G	T	16536.41	1.00027099074337
TEX15	8	30704102	30704102	T	T	A	5193.2	1
ADAM9	8	38884248	38884248	G	G	T	5183.43	1.00002508054714
ADAM2	8	39624713	39624713	C	C	A	5061.52	1
CPQ	8	97797349	97797349	G	G	T	3772.36	1
NIPAL2	8	99264759	99264759	C	C	A	12727.56	1.00058883323755
ALDOB	9	104189921	104189921	A	A	T	1313.95	1
OR13C2	9	107367202	107367202	T	T	A	8527.71	1
ZNF483	9	114305028	114305028	A	A	G	370.5	1.00094556260975
ASTN2	9	119770520	119770520	C	C	T	7148.8	1
MPDZ	9	13188859	13188859	C	C	A	5789.57	1
PRRC2B	9	134334625	134334625	G	G	C	236.12	1
LCN9	9	138556120	138556120	G	G	T	3124.51	1.10028030735208
CCDC171	9	15784550	15784550	T	T	G	2157.03	1.00069124210175
BNC2	9	16436214	16436214	G	G	T	407.69	1
SMARCA2	9	2101582	2101582	G	G	C	5043.23	0.999829503438678
RFX3	9	3263012	3263012	G	G	C	1464.15	1.00117612466922
ARID3C	9	34627853	34627853	C	C	A	1382.45	1
COL4A5	X	107814662	107814662	G	G	T	2603.69	1
ALG13	X	110988103	110988103	G	G	A	1763.21	0.756531439727115
TRPC5	X	111020010	111020010	G	G	T	9626.07	1
LHFPL1	X	111874652	111874652	G	G	T	3925.62	1
PNLIPRP3	10	118228809	118228809	G	G	C	2275.58	1.00154484676969
PRLHR	10	120354273	120354273	C	C	G	9143.95	0.999298389026892
IKZF5	10	124753980	124753980	G	G	T	313.22	1
RBP3	10	48387854	48387854	C	C	A	5898.51	0.999696625595309
PALD1	10	72298908	72298908	T	T	C	6201.11	0.94452661032
MMP13	11	102816471	102816471	C	C	T	2571.47	0.999996111188887
ZNF202	11	123597574	123597574	C	C	T	1319.9	1
NAV2	11	20070465	20070465	C	C	T	3992.31	1
ELP4	11	31531495	31531495	C	C	T	2578.81	1
KIAA1549L	11	33640201	33640201	G	G	T	5795.08	1
ZNF195	11	3380968	3380968	C	C	A	1339.3	1.02475228585638
MYBPC3	11	47364216	47364216	T	T	C	4001.99	1
OR5L2	11	55595263	55595263	C	C	A	8824.93	1.00060547032232
PTGDR2	11	60620811	60620811	G	G	A	8542.15	0.985810896585152
HEPHL1	11	93778921	93778921	G	G	C	10584.5	1.00011244119278
UTP20	12	101728221	101728221	G	G	C	24794.81	0.999926602929511
NT5DC3	12	104181259	104181259	C	C	A	1799.72	1.25733208512065
TBX5	12	114837405	114837405	G	G	T	777.51	1
TBX3	12	115112623	115112623	C	C	T	1049.41	1
SLCO1B7	12	21196342	21196342	G	G	A	10326.42	0.999898329406912
KRAS	12	25398285	25398285	C	C	A	1335.02	1.02991729926557
TMTC1	12	29659837	29659837	G	G	T	13413.14	1.0000648659772
NDUFA9	12	4791405	4791405	T	T	C	1632.69	0.859034730954799
KRT72	12	52981431	52981431	C	C	G	294.21	0.999354619565217
NXPH4	12	57619152	57619152	G	G	T	1931.81	1
ARHGAP9	12	57871282	57871282	C	C	A	2055.82	1.00054509174089
SRGAP1	12	64485100	64485100	G	G	T	1913.84	0.999665705570181
BBS10	12	76739847	76739847	T	T	A	3634.83	0.99870039235512
SLC6A15	12	85255532	85255532	C	C	G	17073.52	1
MGAT4C	12	86373286	86373286	C	C	A	4013.95	1
TEX29	13	111973266	111973266	C	C	A	1691.97	0.999994089764654
ATP11A	13	113510353	113510353	G	G	T	15802.96	1.00271825341431
FRY	13	32698990	32698990	A	A	C	22208.17	0.996310520981893
INTS6	13	51957877	51957877	G	G	A	3558.53	1
DNAJC3	13	96438214	96438214	C	C	T	1428.4	1
BRF1	14	105685542	105685542	C	C	A	2607.38	1
EGLN3	14	34419700	34419700	C	C	A	2446.89	1.00007356817931
EGLN3	14	34419701	34419701	C	C	A	2446.3	0.999832428036016
MLH3	14	75515150	75515150	C	C	A	3317.6	1.00032564254098
SLC24A4	14	92959832	92959832	C	C	G	14317.6	1.00085352444079
HERC2	15	28457617	28457617	T	T	C	17257.74	1.00178091908892
DPH6	15	35746951	35746951	T	T	A	417.51	1.00240090273943
SLC28A2	15	45545435	45545435	C	C	A	14062.53	1.00239862341113
SCG3	15	52011673	52011673	C	C	A	1925.42	1
UNC13C	15	54786899	54786899	C	C	T	7391.03	1.00107407457572
CRABP1	15	78635905	78635905	G	G	T	149.08	1
CHRNB4	15	78921903	78921903	C	C	A	7896.02	0.999028303199767
ALPK3	15	85400144	85400144	G	G	T	2656.85	0.763484582890313
NTRK3	15	88678594	88678594	C	C	A	5463.05	0.999996339054781
NOMO3	16	16345869	16345869	A	A	G	7924.82	0.993340394462236
SETD1A	16	30974845	30974845	G	G	T	850.18	0.999788324944729
ITGAX	16	31391695	31391695	C	C	A	5911.37	0.803305153958317
CREBBP	16	3900576	3900576	C	C	G	3280.84	1
RPGRIP1L	16	53675021	53675021	C	C	T	3883.85	1
CDH11	16	65022079	65022079	C	C	A	4692.9	1.00021739686437
DDX52	17	35993383	35993383	C	C	G	2780.11	0.99962605397048
TOP2A	17	38564376	38564376	C	C	A	4047.88	1
KRT33B	17	39521771	39521771	C	C	T	216.07	0.998936662043458
ZZEF1	17	3981186	3981186	T	T	C	15454.85	1.00002976500528
ALOX15	17	4539076	4539076	G	G	A	3329.07	1.00618082463384
MED13	17	60060325	60060325	C	C	G	7012.37	0.999875948919472
TANC2	17	61492904	61492904	G	G	A	7410.74	0.999854286801352
ABCA8	17	66918397	66918397	A	A	G	22312.48	1
KIF19	17	72345452	72345452	G	G	T	798.66	1.00001252112941
USH1G	17	72915586	72915586	C	C	A	944.89	1
CASKIN2	17	73498744	73498744	G	G	A	1444.02	0.771662632059894
PER1	17	8048275	8048275	G	G	C	2677.02	1.00027650320594
GLP2R	17	9760757	9760757	G	G	T	8116.07	1.00036114254161
MC5R	18	13825793	13825793	T	T	C	10402.62	1
CTAGE1	18	19997171	19997171	A	A	G	1727.88	1.0001620745543
CCDC178	18	30806766	30806766	C	C	A	1743.18	1.2049270413559
RNF165	18	44036010	44036010	G	G	T	847.4	1.48333566727349
SERPINB3	18	61323207	61323207	C	C	G	2717.11	0.999363699224669
ADNP2	18	77894782	77894782	C	C	T	3104.58	0.998632926213399
FXYD5	19	35660493	35660493	G	G	T	2285.75	0.999934380331598
PLEKHG2	19	39915830	39915830	A	A	G	1681.52	0.999863237698826
FCGBP	19	40368402	40368402	C	C	G	16430.2	1.0143457487824
LIPE	19	42930740	42930740	T	T	C	3065.94	1
CEACAM1	19	43026327	43026327	C	C	A	4502.89	1
PSG5	19	43679379	43679379	C	C	A	3162.44	1
ZNF225	19	44636444	44636444	G	G	C	675.44	1
KLK14	19	51582093	51582093	C	C	A	1567.33	1
BIRC8	19	53792981	53792981	G	G	T	449.27	0.489209024783309
KIR3DL3	19	55237752	55237752	T	T	A	3606.39	1
NLRP5	19	56539809	56539809	G	G	T	4971.11	1.0002837193392
ZNF324B	19	58967524	58967524	G	G	C	1127	0.979072010007906
C3	19	6692982	6692982	C	C	G	11430.62	1.00002449620921
VCAM1	1	101198093	101198093	C	C	A	3664.55	1.00024838685024
UBIAD1	1	11345877	11345877	G	G	A	9153.76	0.999916980901238
PTGFRN	1	117504037	117504037	G	G	T	6418.21	1.00001558091089
FMO5	1	146672938	146672938	T	T	A	2913.18	1.00608865327831
HRNR	1	152192787	152192787	C	C	A	1311.72	1.86281526925699
CRNN	1	152382438	152382438	G	G	T	637.84	1.00007839571019
FCRL3	1	157660199	157660199	G	G	C	3971.46	1.00037783756008
KLHDC9	1	161069916	161069916	C	C	T	1447.78	1.00110636297003
ADCY10	1	167815391	167815391	G	G	A	16848.34	1.00284395282062
FMO1	1	171250010	171250010	G	G	C	4635.57	0.98045672878635
BRINP3	1	190067754	190067754	C	C	A	3315.56	1.00002412923619
UBR4	1	19505708	19505708	G	G	C	28728.07	1.00552287201946
LGR6	1	202287785	202287785	T	T	A	8421.71	1.00003918597665
PPP1R15B	1	204380143	204380143	C	C	A	908.91	1
PIK3C2B	1	204403679	204403679	C	C	A	8141.46	1.01614938461596
CNTN2	1	205033534	205033534	C	C	A	2688.07	1
C4BPA	1	207287595	207287595	C	C	A	3118.6	1.00238494719046
NEK2	1	211836943	211836943	C	C	T	984.52	1.00104729077062
USH2A	1	216219877	216219877	G	G	C	23232.99	1.00908581554739
USH2A	1	216420112	216420112	G	G	T	23025.85	1.0000890382995
HSPG2	1	22159808	22159808	T	T	G	10334.01	1
SUSD4	1	223396808	223396808	C	C	G	3114.25	1.00001284434897
HEATR1	1	236746143	236746143	T	T	C	20007.27	0.99987156319091
ACTN2	1	236925911	236925911	G	G	T	3399.89	1.00000294128028
GREM2	1	240656560	240656560	C	C	G	1348.93	1.00002224034398
OR2G3	1	247769603	247769603	G	G	T	7274.49	1
OR6F1	1	247875300	247875300	C	C	A	8055.1	1.00974001554391
OR6F1	1	247875301	247875301	C	C	A	8053.97	1.0095983653822
OR2L3	1	248224140	248224140	C	C	A	7595.34	1
OR2M3	1	248366751	248366751	C	C	G	9147.22	0.999904898180932
COL16A1	1	32163665	32163665	G	G	T	2445.07	0.999987730563167
ZYG11B	1	53245579	53245579	G	G	C	3858.53	0.978572261870343
IL12RB2	1	67861719	67861719	G	G	C	5706.41	0.999779244420228
CTH	1	70899568	70899568	G	G	T	2103.36	1.15842925593435
SLC24A3	20	19665960	19665960	G	G	A	15511.62	1
CST9	20	23584184	23584184	G	G	T	1678.89	1.00030982441297
C20orf96	20	257517	257517	T	T	A	173.61	0.999596959926301
E2F1	20	32265061	32265061	T	T	C	1111.7	1
BPI	20	36937430	36937430	G	G	T	2724.37	1
SULF2	20	46318884	46318884	G	G	T	3312.09	1
DOK5	20	53205280	53205280	G	G	T	964.51	1.00363155813615
NPEPL1	20	57268829	57268829	C	C	T	2600.31	0.999961544525671
LAMA5	20	60906119	60906119	T	T	A	11842.42	1.00201546714501
COL6A1	21	47412102	47412102	C	C	T	3796.95	1.15410217753407
SMARCB1	22	24129426	24129426	G	G	C	877.74	1.01159413608704
PES1	22	30977532	30977532	G	G	A	2261.34	1.00113778737986
RPL3	22	39710735	39710735	C	C	A	1044.14	1.00026823520395
RAD51AP2	2	17696555	17696555	C	C	A	2852.75	1
PRKRA	2	179306402	179306402	T	T	A	91.45	1
ABCB6	2	220077768	220077768	C	C	G	12888.16	0.999260333237709
OTOF	2	26707430	26707430	C	C	A	7614.48	0.999736098911703
CAD	2	27440873	27440873	G	G	C	7696.6	1.00024562329185
ZNF512	2	27822533	27822533	C	C	A	166.36	1
ATL2	2	38542443	38542443	C	C	T	5394.02	1.00000370782351
CTNNA2	2	80782968	80782968	G	G	T	2735.26	1.03210737424392
CD8B	2	87073827	87073827	C	C	A	3483.74	1.02695819048489
SMYD1	2	88387418	88387418	G	G	T	2212.57	1.00002259866577
SLC35A5	3	112299982	112299982	A	A	G	11837.98	1.00107312378808
ROPN1B	3	125694456	125694456	C	C	A	1648.58	1.00003033005162
PLXNA1	3	126751397	126751397	T	T	A	9434.21	1
ZIC1	3	147128524	147128524	G	G	T	83.72	1.00095648015304
GPR149	3	154145355	154145355	A	A	G	8993.5	0.999998888087076
WDR53	3	196281560	196281560	G	G	T	325.8	1
FYCO1	3	46008032	46008032	C	C	G	2353.55	1.00080794335892
CELSR3	3	48699962	48699962	C	C	T	20112.68	1
LAMB2	3	49160160	49160160	T	T	G	2801.89	0.999521980001641
LAMB2	3	49161963	49161963	C	C	A	2803.32	1.00003210582079
GPR15	3	98251438	98251438	G	G	T	8257.72	1
DKK2	4	107956632	107956632	C	C	A	977.9	1
SEC24D	4	119666152	119666152	C	C	A	3298.79	1
RXFP1	4	159567946	159567946	C	C	A	12253.9	1.00309920399737
PALLD	4	169433085	169433085	G	G	C	1412.78	1
PALLD	4	169589482	169589482	C	C	G	1412.78	1
TACC3	4	1737014	1737014	G	G	A	15.54	1
VEGFC	4	177609075	177609075	C	C	A	1091.06	1
ACSL1	4	185705088	185705088	T	T	C	5138.12	1.00000583874553
FRG1	4	190881940	190881940	A	A	T	761.46	0.9996717911016
ZCCHC4	4	25334902	25334902	C	C	A	750.26	1.00097394367137
MFSD10	4	2934882	2934882	C	C	A	11312.3	1.0002511172063
N4BP2	4	40127837	40127837	T	T	G	2360.28	0.751837163744087
UBA6	4	68527971	68527971	C	C	A	2563.57	1
AFM	4	74349697	74349697	T	T	C	4130.29	1.00001936947516
PPIP5K2	5	102537262	102537262	C	C	T	3366.62	0.930257362490398
P4HA2	5	131545977	131545977	C	C	A	2891.19	0.99799103213313
TXNDC15	5	134223691	134223691	G	G	A	3947.11	0.999994933027288
PCDHGA5	5	140744565	140744565	C	C	A	6815.76	1.00049468688669
PCDHGC4	5	140865302	140865302	G	G	A	6225.24	1
SH3TC2	5	148406292	148406292	G	G	A	10398.84	1.00010771592234
PPARGC1B	5	149216513	149216513	C	C	G	457.49	1
ADAMTS12	5	33546268	33546268	C	C	A	4462.91	1
IL7R	5	35876564	35876564	G	G	T	3891.85	1.03080891954242
NIPBL	5	36961594	36961594	A	A	G	11007.84	1.0005244467632
MAP3K1	5	56177585	56177585	G	G	T	2965.45	0.971622445168181
BDP1	5	70759928	70759928	C	C	G	2094.65	1
MCCC2	5	70931014	70931014	G	G	T	1947.81	0.999933262831504
KIAA0825	5	93856111	93856111	A	A	G	7144.71	1.00000139963889
ARSK	5	94903741	94903741	A	A	T	4192.76	1
ZDHHC14	6	158014043	158014043	G	G	T	5668.51	1
MBOAT1	6	20113163	20113163	G	G	A	13597.49	0.993916982378838
TRIM31	6	30072985	30072985	G	G	C	629.6	1
DDR1	6	30860208	30860208	A	A	G	5009.37	0.9998303467712
NOTCH4	6	32178643	32178643	G	G	T	5322.56	0.999984969864578
NOTCH4	6	32188208	32188208	G	G	C	5323.74	1.00020666436205
TRERF1	6	42211039	42211039	G	G	A	698.8	0.997601644586569
CAPN11	6	44141031	44141031	C	C	A	3651.13	1.00028766492789
ZNF451	6	57015521	57015521	A	A	T	2124.34	1
MANEA	6	96034364	96034364	C	C	A	3719.94	1.00000268822263
KMT2E	7	104702637	104702637	T	T	C	1101.7	0.999147500544149
TMEM168	7	112407532	112407532	C	C	A	16031.68	0.999917046144174
KEL	7	142651458	142651458	A	A	G	4091.1	0.97786648182231
OR2A25	7	143771552	143771552	G	G	A	9304.41	1.02236377141551
OR2A12	7	143792957	143792957	A	A	G	10489.93	0.998348763904645
CUL1	7	148481087	148481087	A	A	C	3337.15	1
AOC1	7	150553664	150553664	C	C	A	3770.39	1
RHEB	7	151164231	151164231	C	C	A	896.89	1
NOM1	7	156742967	156742967	A	A	G	4172.12	1.00089242874964
ABCB5	7	20782645	20782645	G	G	C	15629.45	1
CARD11	7	2959040	2959040	C	C	A	1945.43	1
GLI3	7	42006017	42006017	C	C	A	1279.44	1
CAMK2B	7	44323760	44323760	T	T	C	1552.37	1
NPC1L1	7	44560615	44560615	C	C	A	20596.07	0.999919408595025
ZNF804B	7	88956742	88956742	C	C	G	732.55	0.701024909806023
CASD1	7	94181710	94181710	G	G	A	19215.97	0.999941718543234
TRIM4	7	99490024	99490024	C	C	A	1275.28	1.19704137568521
SPDYE3	7	99905599	99905599	G	G	A	2279.9	1
DPYS	8	105463529	105463529	G	G	T	1077.07	1.00081769947686
EXT1	8	119123195	119123195	A	A	G	5133.62	1
HAS2	8	122641407	122641407	G	G	C	12526.42	0.991853863634564
POU5F1B	8	128428254	128428254	G	G	T	1229.52	1
NAT2	8	18257533	18257533	T	T	A	2932.4	1
SLC25A37	8	23423746	23423746	G	G	A	1536.75	1.13306249447017
UNC5D	8	35406908	35406908	A	A	T	3783.29	1
PRKDC	8	48826536	48826536	T	T	A	23476.44	1.03484035343306
ANGPT2	8	6389879	6389879	G	G	A	971.59	0.999567905679983
KCNB2	8	73849959	73849959	A	A	C	7225.33	0.999954329431498
SLC7A13	8	87242442	87242442	A	A	G	14795.04	0.988642172641382
SVEP1	9	113169628	113169628	C	C	A	7025.69	1.05886085297371
SET	9	131454184	131454184	A	A	G	989.71	1
JAK2	9	5081748	5081748	G	G	T	4684.74	0.999771651005909
SLITRK2	X	144905579	144905579	C	C	A	4498.98	1
GPR50	X	150348572	150348572	C	C	A	11302.49	1.00012653680274
MAGEA4	X	151092768	151092768	C	C	A	1155.41	0.899242724944936
HPS1	10	100182214	100182214	C	C	A	7415.12	1.00046683199175
PAX2	10	102541090	102541090	G	G	T	343.57	1
PPRC1	10	103899654	103899654	G	G	T	419.89	0.999523911542765
NFKB2	10	104160161	104160161	G	G	T	2246.06	1
PDCD11	10	105162908	105162908	G	G	T	7229.08	0.999451130574239
SORCS1	10	108447959	108447959	G	G	C	8147.06	1
SMNDC1	10	112058482	112058482	T	T	A	146.47	1.00006827802813
PLEKHS1	10	115526214	115526214	G	G	A	1426.26	0.999754663152508
WDR37	10	1170222	1170222	G	G	T	491.63	0.997949821370575
PNLIPRP3	10	118196348	118196348	T	T	C	1824.53	0.803025434955789
KIAA1598	10	118719682	118719682	T	T	C	115.02	1
OAT	10	126091575	126091575	C	C	T	2372.65	1
FOXI2	10	129537068	129537068	C	C	A	521.93	1
ADAM8	10	135080912	135080912	T	T	G	3465.23	1
SLC39A12	10	18250693	18250693	A	A	T	12213.51	1.00089981339935
MLLT10	10	21884352	21884352	C	C	T	755.33	1
MSRB2	10	23399200	23399200	G	G	T	199.81	1.0007011569089
ARHGAP21	10	24959289	24959289	G	G	T	2565.59	1
GPR158	10	25840010	25840010	C	C	T	10598.08	0.999501102008135
SVIL	10	29775094	29775094	G	G	A	3109.07	1.00380332484204
SVIL	10	29812654	29812654	C	C	A	3097.29	1
ZNF37A	10	38403744	38403744	A	A	G	742.64	0.998628405454105
TMEM72	10	45430239	45430239	C	C	T	5673.4	1
SLC18A3	10	50818978	50818978	G	G	C	10289.63	1.00020899190083
A1CF	10	52566492	52566492	G	G	T	637.01	1
PALD1	10	72285877	72285877	C	C	A	6496.76	0.989558756555288
UNC5B	10	73051452	73051452	C	C	A	4381.21	0.99997032871222
KCNMA1	10	78850213	78850213	C	C	A	12962.18	1.00013965650672
KCNMA1	10	78850214	78850214	C	C	A	12957.65	0.999790129448465
GRID1	10	87628918	87628918	A	A	G	8942.61	1
MMRN2	10	88705184	88705184	T	T	A	3008.6	0.995938256197718
IFIT1B	10	91144107	91144107	T	T	A	1878.53	1
BTAF1	10	93716298	93716298	G	G	T	8420.28	1.00001425151066
PLCE1	10	96081748	96081748	T	T	A	8098.76	1
TLL2	10	98165037	98165037	C	C	A	3497.02	1.2295181104134
R3HCC1L	10	99968101	99968101	G	G	T	456.21	0.999408517350158
TRPC6	11	101353888	101353888	C	C	A	12306.97	0.99994068753707
TRPC6	11	101374853	101374853	G	G	T	12313.37	1.00046068721207
MUC6	11	1017909	1017909	A	A	T	5197.88	1.00014431041748
DYNC2H1	11	102992199	102992199	G	G	T	19634.54	1.00056717971036
DDI1	11	103908038	103908038	G	G	T	1553.64	0.999421050600178
CASP4	11	104821732	104821732	C	C	A	2488.28	1
EXPH5	11	108383973	108383973	T	T	C	683.22	1.0000146367881
RDX	11	110128497	110128497	G	G	T	1957.36	1
DRD2	11	113287585	113287585	C	C	A	9212.79	0.999881700217498
CCDC153	11	119063892	119063892	C	C	A	8.72	1
BLID	11	121986441	121986441	C	C	A	535.39	0.995926187730198
OR6X1	11	123625061	123625061	G	G	C	10667.01	1.0222945685321
OR10G4	11	123886909	123886909	T	T	A	8054.04	1.00082884221802
OR10G8	11	123901162	123901162	T	T	C	7867.74	0.969142364425831
ROBO4	11	124756387	124756387	G	G	T	3834.62	1
ARHGAP32	11	128839671	128839671	C	C	A	2881.82	1.00028462339465
COPB1	11	14504598	14504598	C	C	A	7391.22	1.00001623574299
SOX6	11	16340125	16340125	T	T	G	638.27	1
PIK3C2A	11	17172116	17172116	C	C	A	8199.93	1
ABCC8	11	17428936	17428936	C	C	A	26874.09	1
TPH1	11	18048061	18048061	G	G	A	1078.56	1
GTF2H1	11	18369250	18369250	G	G	C	1911.85	1.02503270496901
SLC6A5	11	20673895	20673895	C	C	A	15355.42	1.00009118133232
SLC6A5	11	20673896	20673896	C	C	A	15346.05	0.999480917701032
ANO3	11	26463539	26463539	G	G	T	13087.18	1
ANO3	11	26552826	26552826	C	C	G	13087.18	1
MPPED2	11	30433113	30433113	C	C	A	285.44	1.00719830628088
DCDC1	11	31327816	31327816	G	G	A	5556.14	1
KIAA1549L	11	33566867	33566867	G	G	C	5772.83	0.996160536178966
FBXO3	11	33792333	33792333	C	C	A	2649.08	1.00035874371726
OR52K1	11	4510987	4510987	C	C	A	8674.88	1.01203020149888
CHST1	11	45671848	45671848	C	C	A	2366.34	1.00085436827502
OR4X1	11	48285915	48285915	G	G	T	7870.97	1
OR4A47	11	48510574	48510574	C	C	A	8109.51	0.997861420543406
OR51S1	11	4869790	4869790	C	C	A	7231.61	0.97629205018887
OR51A7	11	4928835	4928835	C	C	A	7294.41	0.999745075223368
MMP26	11	5013214	5013214	G	G	A	672.29	0.967602187679908
OR4C46	11	51515980	51515980	A	A	C	8466.14	1.00062405003747
OR4A16	11	55110916	55110916	G	G	T	8999.51	1.00169964293029
OR4C16	11	55339919	55339919	G	G	T	9392.49	1.00002768245667
OR4P4	11	55405850	55405850	A	A	G	8360.05	1.00011843436941
OR4P4	11	55406188	55406188	G	G	T	8852.89	1.05907721681624
OR4P4	11	55406302	55406302	C	C	G	8329.67	0.996484054427172
OR4C6	11	55433201	55433201	T	T	C	7892.68	1.02841715322903
OR4C6	11	55433202	55433202	G	G	T	7991.33	1.04127126009337
OR5D14	11	55563543	55563543	C	C	A	10525.12	0.999995249482906
OR5D16	11	55606961	55606961	C	C	A	9866.68	1.00200264853315
TRIM51	11	55653030	55653030	C	C	A	1196.87	0.972148217940804
OR5W2	11	55681905	55681905	C	C	A	9361.93	0.999801362482499
OR5F1	11	55761452	55761452	G	G	T	8463.11	1.00164512421871
OR8I2	11	55861565	55861565	C	C	A	10478.91	1.00035130493555
OR8J3	11	55904794	55904794	A	A	G	8787.63	0.994955945191334
OR8K5	11	55926935	55926935	G	G	T	9002.5	1.00357619821591
OR5R1	11	56185507	56185507	A	A	T	9998.52	0.997981782140269
TRIM34	11	5653697	5653697	G	G	A	3307.67	0.999776327601476
OR9I1	11	57886814	57886814	A	A	G	9004.54	0.984734468998144
OR1S2	11	57970965	57970965	G	G	T	9219.31	0.945436440790944
OR1S2	11	57970994	57970994	G	G	C	9516.11	0.975873158465776
OR1S2	11	57971380	57971380	G	G	T	9751.21	0.999982566570065
OR52N5	11	5799384	5799384	C	C	T	7666.96	1.00065910458358
OR5B12	11	58207340	58207340	A	A	C	8909.84	1.02096861983419
OR52E4	11	5906024	5906024	C	C	A	9982.94	1
CD5	11	60885946	60885946	T	T	A	3278.37	0.999737743311692
CCKBR	11	6292387	6292387	C	C	T	8525.63	1
PPP2R5B	11	64698956	64698956	G	G	C	4305.37	0.999972128607894
ARL2	11	64789247	64789247	G	G	A	1157.69	1
OVOL1	11	65554911	65554911	C	C	A	60.12	1
CATSPER1	11	65793261	65793261	G	G	T	9591.27	1
NPAS4	11	66190662	66190662	C	C	A	3481.48	1.00007468646049
TBX10	11	67402363	67402363	T	T	C	716.15	1.00145432171274
OR2D3	11	6942258	6942258	C	C	A	7792.44	0.998761871803745
NLRP14	11	7064401	7064401	C	C	A	6656.04	0.960925115856035
DHCR7	11	71150017	71150017	C	C	G	10290.83	0.933141158633897
C2CD3	11	73814209	73814209	C	C	G	5268.47	0.995798287561192
OR2AT4	11	74799863	74799863	T	T	A	9509.25	1.00009255003749
INTS4	11	77671418	77671418	C	C	A	2869.01	0.999996514489268
TENM4	11	78413441	78413441	A	A	T	10049.5	1
TENM4	11	78437147	78437147	T	T	A	10049.24	0.999974128066073
NLRP10	11	7982364	7982364	C	C	A	4062.67	0.999965541091018
NAALAD2	11	89882210	89882210	G	G	T	4296.76	1.00000930942673
FAT3	11	92258014	92258014	G	G	T	27894.95	0.997119269190157
HEPHL1	11	93844214	93844214	C	C	A	10475.03	0.989768796340654
GPR83	11	94129655	94129655	C	C	A	9497.23	1.00485752254712
KDM4D	11	94731346	94731346	G	G	T	447.86	0.99988837043156
KDM4D	11	94731482	94731482	A	A	T	612.69	1.36788640575116
UHRF1BP1L	12	100444090	100444090	C	C	T	4778.04	0.999646423542752
OLR1	12	10321772	10321772	G	G	T	1870.2	1.00230988965052
PAH	12	103271254	103271254	C	C	A	1540.48	0.999993508558965
ALDH1L2	12	105467714	105467714	G	G	T	2488.54	0.999775019083203
NUAK1	12	106480519	106480519	C	C	A	1831.21	1.0031004354852
POLR3B	12	106763069	106763069	G	G	T	3240.5	1.00046310589688
POLR3B	12	106773888	106773888	G	G	C	3237.91	0.999663476381599
WSCD2	12	108589794	108589794	C	C	T	3695.04	1
WSCD2	12	108641840	108641840	A	A	C	3482.45	0.942466116740279
TMEM119	12	108985493	108985493	C	C	A	2648.02	1
PPTC7	12	110976020	110976020	T	T	C	1634.83	1
CUX2	12	111748166	111748166	C	C	A	769.03	0.998325371274276
CUX2	12	111748242	111748242	G	G	T	769.05	0.998351334510333
OAS3	12	113384680	113384680	G	G	T	6020.9	1.01716762849536
FBXO21	12	117593705	117593705	C	C	A	2972.05	1.00001345890492
KNTC1	12	123105090	123105090	C	C	T	14529.45	1.00256273844542
SBNO1	12	123815810	123815810	A	A	C	4929.54	0.985171092023167
TMEM132B	12	125834246	125834246	C	C	A	4947.84	1.00459472794053
TMEM132B	12	126135350	126135350	G	G	T	4976.26	1.01036504027239
TMEM132B	12	126139132	126139132	G	G	T	4925.21	1
DERA	12	16189280	16189280	G	G	A	2139.29	1.00037409574045
CAPZA3	12	18891977	18891977	G	G	T	1207.15	0.998279897124616
SLCO1B1	12	21391984	21391984	C	C	A	12610.91	1.00474530628179
IQSEC3	12	247571	247571	C	C	A	4484.91	1
IQSEC3	12	247771	247771	C	C	G	4484.91	1
C12orf71	12	27234183	27234183	G	G	T	796.67	1
OVCH1	12	29624839	29624839	G	G	T	7139.8	0.923230102799509
OVCH1	12	29626011	29626011	C	C	A	7733.5	1
OVCH1	12	29629149	29629149	C	C	G	7748.26	1.00190857955648
OVCH1	12	29640733	29640733	C	C	A	7798.48	1.00840240512058
PKP2	12	33030954	33030954	C	C	A	1228.17	1
SLC6A13	12	333247	333247	G	G	T	14272.14	1.00000700670682
KIF21A	12	39751055	39751055	C	C	A	3222.53	1.03479911115678
CNTN1	12	41316138	41316138	C	C	A	5797.07	1.00014664729772
PRICKLE1	12	42860072	42860072	C	C	A	1102.35	0.99946506609607
KCNH3	12	49951180	49951180	T	T	G	10105.87	1.00002968659858
KCNH3	12	49951281	49951281	G	G	A	10105.57	1
KCNA1	12	5022022	5022022	C	C	A	8590.65	1
KCNA5	12	5153695	5153695	G	G	T	8097.13	1.00027795347182
SCN8A	12	52168053	52168053	C	C	G	33449.39	0.995047281225421
KRT71	12	52943891	52943891	T	T	C	249.04	0.999839409025213
KRT74	12	52960871	52960871	C	C	A	428.25	1.0069599567354
PDE1B	12	54963069	54963069	G	G	T	2278.98	0.999421128798842
OR6C4	12	55945598	55945598	G	G	A	8866.81	1.00213383243312
SDR9C7	12	57317743	57317743	G	G	T	2436.17	1
MYO1A	12	57431662	57431662	C	C	A	5656.24	1
STAT6	12	57496082	57496082	C	C	A	3579.83	1.00024029259815
LRP1	12	57559898	57559898	G	G	T	12856.12	0.999929999331105
KIF5A	12	57965898	57965898	C	C	A	1540.66	1
PIP4K2C	12	57987870	57987870	C	C	A	2290.89	1.00048913209624
DTX3	12	58000747	58000747	C	C	T	1081.68	0.96290559487248
AVPR1A	12	63543865	63543865	G	G	T	9470.49	1
CHD4	12	6710533	6710533	C	C	A	4425.37	1
GNB3	12	6952808	6952808	G	G	T	675.49	1.00240402451511
CPSF6	12	69656271	69656271	A	A	G	2173.65	0.999779222033641
USP5	12	6969609	6969609	A	A	T	3010.29	1
CNOT2	12	70713103	70713103	G	G	T	1995.99	1
TSPAN8	12	71531812	71531812	T	T	C	6780.69	0.999998525226009
TRHDE	12	72680634	72680634	C	C	T	7256.56	1
CD163	12	7649500	7649500	C	C	G	2698.94	0.68382820556348
NAV3	12	78400265	78400265	G	G	T	2383.15	1
NAV3	12	78510671	78510671	G	G	T	2383.15	1
NAV3	12	78511847	78511847	C	C	A	2383.15	1
NAV3	12	78542637	78542637	C	C	G	2383.15	1
PPFIA2	12	81747008	81747008	T	T	A	1115.41	0.998970050870531
TSPAN19	12	85421778	85421778	G	G	T	7134.58	1.13029495543508
PLXNC1	12	94618082	94618082	C	C	T	12097.29	1
PLXNC1	12	94654449	94654449	C	C	A	12083.47	0.9988575953788
NDUFA12	12	95397411	95397411	C	C	A	527.93	1.00005682894488
CLYBL	13	100543590	100543590	G	G	A	2010.39	0.999468048084476
NALCN	13	101736134	101736134	C	C	A	28137.16	0.97694333781694
NALCN	13	102029341	102029341	G	G	T	28800.54	0.999976389889039
ITGBL1	13	102250614	102250614	G	G	T	983.18	1
ITGBL1	13	102344976	102344976	G	G	T	983.18	1
TPP2	13	103280200	103280200	G	G	T	4148.12	1.06579856784249
LIG4	13	108863343	108863343	G	G	C	3698.27	1.04109168707598
TUBA3C	13	19753702	19753702	C	C	A	645.24	0.995326021565089
TPTE2	13	20039416	20039416	G	G	T	6904.12	1.00000144841261
ZMYM2	13	20605470	20605470	G	G	T	1716.79	1
SACS	13	23915735	23915735	C	C	A	16365.83	1.00489620283322
MIPEP	13	24380111	24380111	C	C	A	1690.14	1.01134527698991
MIPEP	13	24380112	24380112	C	C	A	1671.21	1.00001795138764
RASL11A	13	27847369	27847369	A	A	T	783.53	0.999834111732129
B3GALTL	13	31903674	31903674	C	C	T	4575.91	1.00000218536244
RXFP2	13	32360555	32360555	C	C	T	14425.95	1
FRY	13	32805373	32805373	G	G	T	22288.57	0.999917453290451
BRCA2	13	32913803	32913803	G	G	T	6541.41	1.00251186969542
AKAP11	13	42876961	42876961	G	G	A	2267.51	1
ENOX1	13	43930241	43930241	G	G	T	3158.39	0.99983222113887
LACC1	13	44464305	44464305	G	G	T	1492.62	0.99912311821839
RCBTB2	13	49086998	49086998	T	T	C	1960.76	1
ALG11	13	52598371	52598371	C	C	G	5289.15	0.999922488827048
CKAP2	13	53030734	53030734	G	G	T	1309.02	1
PCDH20	13	61985498	61985498	A	A	T	9083.73	0.999125574151312
PCDH9	13	67801880	67801880	C	C	A	7197.72	0.888009919251861
MYCBP2	13	77632489	77632489	C	C	A	17416.2	1
SLITRK1	13	84453896	84453896	C	C	A	2931.28	1
DCT	13	95121216	95121216	G	G	A	3978.07	1.00111736623692
OR11H12	14	19377634	19377634	T	T	A	9252.3	0.999902736350668
OR4Q3	14	20216346	20216346	C	C	T	9208.17	1.04312201288925
TRAV8-4	14	22363197	22363197	T	T	C	1323.89	0.814235545195673
CEBPE	14	23587909	23587909	C	C	A	3.05	1
NRL	14	24551747	24551747	G	G	T	320.23	1
GZMB	14	25101090	25101090	G	G	C	1753.31	1
NPAS3	14	34263127	34263127	C	C	A	2501.69	1.00166163504889
FSCB	14	44975581	44975581	T	T	A	544.69	1
FANCM	14	45644869	45644869	G	G	A	5698.03	1
DDHD1	14	53529766	53529766	C	C	A	2189.56	1.001097313411
DDHD1	14	53619576	53619576	C	C	A	2187.16	1
BMP4	14	54418875	54418875	G	G	T	1582.7	0.998656007268918
RTN1	14	60213004	60213004	G	G	T	3679.41	1.00002446104171
SNAPC1	14	62233743	62233743	C	C	A	1347.23	0.999866410372492
SYNE2	14	64408830	64408830	G	G	T	15644.9	1.00037534297204
ESR2	14	64746747	64746747	C	C	T	1607.48	0.999944014879601
ACOT6	14	74086095	74086095	C	C	G	1302.21	1
SERPINA11	14	94915071	94915071	A	A	T	3146.68	0.912739919536129
ATG2B	14	96781496	96781496	C	C	G	7754.36	1.00411130433882
C14orf177	14	99183589	99183589	T	T	C	9.76	1
UBE3A	15	25585362	25585362	T	T	A	4356.56	1.00000229539429
ATP10A	15	25940272	25940272	C	C	A	15930.25	1.01622554366894
GABRB3	15	26806283	26806283	G	G	T	6392.34	1.00056192525924
CHRFAM7A	15	30659662	30659662	A	A	G	7742.77	0.997606086569991
OTUD7A	15	31779707	31779707	C	C	A	2084.57	1.00000959439687
RYR3	15	33941313	33941313	C	C	A	29179.96	1.00009733654315
EMC7	15	34376541	34376541	C	C	A	1325.77	1
TMCO5A	15	38229100	38229100	G	G	A	1413.69	1.00039628342757
DISP2	15	40659862	40659862	C	C	A	17165.29	0.999930096367982
INO80	15	41377598	41377598	C	C	A	3966.73	1.00490453137152
INO80	15	41377614	41377614	G	G	A	3947.68	1.00007853330192
DUOX2	15	45386463	45386463	T	T	A	17759.13	1.00199053817314
DUOX2	15	45387703	45387703	G	G	A	18018.81	1.01664198241353
SEMA6D	15	48056062	48056062	G	G	T	4318.29	0.772983896951949
HDC	15	50546735	50546735	A	A	T	2754.73	1.01836188476411
SPPL2A	15	51031986	51031986	C	C	A	12412.99	1
UNC13C	15	54306042	54306042	T	T	A	7382.92	0.99997561999702
UNC13C	15	54914548	54914548	G	G	T	7387.04	1.00053365117634
PRTG	15	56032678	56032678	C	C	A	7062.33	0.994802253202108
ALDH1A2	15	58257929	58257929	C	C	A	2065.1	1.0000242124888
MYO1E	15	59470690	59470690	C	C	T	2519.91	0.688370225285397
VPS13C	15	62320619	62320619	C	C	A	19575.02	1.0011343620671
DENND4A	15	65993515	65993515	T	T	G	8974.63	1.00000222850909
ITGA11	15	68643001	68643001	C	C	G	6843.37	0.968751902221228
LMAN1L	15	75116016	75116016	G	G	A	3295.39	1.000264074888
NRG4	15	76254245	76254245	T	T	C	1798.06	1
LINGO1	15	77907381	77907381	G	G	T	4706.94	1.15556221138195
IREB2	15	78764260	78764260	G	G	T	4541.02	1.12623665994549
ADAMTS7	15	79067002	79067002	C	C	G	2831.73	1.00020133090323
BNC1	15	83931751	83931751	G	G	T	473.21	1
ANPEP	15	90349243	90349243	G	G	A	5912.38	1.01315370089211
FURIN	15	91423004	91423004	G	G	T	5121.39	1
ST8SIA2	15	92981651	92981651	G	G	C	2213.78	1.00064184852375
UMOD	16	20352561	20352561	C	C	T	3765.61	1
PDILT	16	20386220	20386220	G	G	T	6410.26	0.918541169322829
ACSM2A	16	20471598	20471598	G	G	T	2862.82	1.00001397243239
ACSM2B	16	20559428	20559428	G	G	T	2607.59	1
ACSM1	16	20682925	20682925	C	C	A	4580.63	1.02809592745963
DNAH3	16	21038383	21038383	C	C	T	23905.59	0.999998326753991
ZP2	16	21217083	21217083	C	C	T	4337.49	0.997598857387308
TSC2	16	2122925	2122925	G	G	T	10917.01	0.99997252070336
SCNN1G	16	23197833	23197833	G	G	T	5045.02	1.00024584736051
CACNG3	16	24373044	24373044	G	G	A	6090.04	1.00018886857867
TNRC6A	16	24801619	24801619	G	G	T	141.6	1.00007062645667
SLC5A11	16	24888676	24888676	C	C	A	17467.33	1.00344278869906
IL21R	16	27460382	27460382	G	G	T	2524.56	1
SRRM2	16	2812973	2812973	G	G	T	599.31	1
SULT1A2	16	28603402	28603402	C	C	T	1162.71	0.999054828537304
SEZ6L2	16	29884746	29884746	T	T	A	3154.69	1
TAOK2	16	29998855	29998855	G	G	T	3106.09	1
ITGAL	16	30507518	30507518	G	G	T	6975.84	1
ITGAL	16	30510525	30510525	C	C	A	6934.62	0.994091034198032
PRSS36	16	31157193	31157193	G	G	A	5120.63	0.999974613143362
ITGAX	16	31374570	31374570	G	G	T	7675.77	1.04307218150761
ADCY9	16	4165292	4165292	G	G	A	14728.49	1.00009302565607
ABCC12	16	48130772	48130772	A	A	T	18359.37	1.00162688118366
ABCC12	16	48162380	48162380	A	A	T	18212.22	0.993598860855831
PPL	16	4933740	4933740	C	C	T	1871.33	0.999802318747662
RAB11FIP3	16	511444	511444	G	G	T	1994.32	1.25578203021201
CHD9	16	53331002	53331002	G	G	T	6438.36	1.00261618672098
LPCAT2	16	55562356	55562356	G	G	T	5944.16	0.984342682460327
CNOT1	16	58572800	58572800	C	C	A	14144.7	1.00085476012233
CDH8	16	61851501	61851501	C	C	G	4452.7	1
CDH11	16	65005524	65005524	C	C	T	4692.97	1.00023231625702
PDPR	16	70154618	70154618	G	G	T	2450.68	0.999979597915723
HYDIN	16	70900088	70900088	G	G	T	16473.34	1.00223281643937
HYDIN	16	71015470	71015470	C	C	A	16780.35	1.02091120813013
RFWD3	16	74662537	74662537	C	C	T	1101.98	1.00001814947911
ADAMTS18	16	77359870	77359870	G	G	T	3643.61	0.993217917998959
VAT1L	16	77896678	77896678	C	C	G	2992.35	1.10766650996302
DNAAF1	16	84189346	84189346	C	C	A	272.41	1.00022030475491
KIAA0513	16	85112585	85112585	C	C	T	1597.95	1.05501709999868
CDH15	16	89246675	89246675	A	A	T	4680.63	1.0000021364691
GRIN2A	16	9857738	9857738	C	C	A	11538.72	1
GRIN2A	16	9857801	9857801	G	G	T	11538.72	1
MYH13	17	10209868	10209868	G	G	T	5686.94	1.00012310419539
MYH1	17	10409387	10409387	C	C	A	5952.65	1
MYH1	17	10411224	10411224	C	C	G	5427.94	0.911852704257768
DNAH9	17	11593083	11593083	G	G	T	30450.87	1.00444118546402
ARHGAP44	17	12846933	12846933	G	G	T	888.89	1.00192745553326
ELAC2	17	12915089	12915089	C	C	A	4524.15	1
NCOR1	17	15989745	15989745	C	C	A	2166.14	1
TRPV2	17	16330853	16330853	G	G	T	11520.85	0.999481210358789
FBXW10	17	18675739	18675739	C	C	T	5210.58	1.0104309075995
EFCAB5	17	28435016	28435016	C	C	G	6162.58	1
PSMD11	17	30806346	30806346	A	A	T	1305.78	1
TMEM132E	17	32964379	32964379	G	G	C	5497.31	0.89554906100533
ZNF830	17	33289497	33289497	G	G	T	7.27	1.00137741046832
LYZL6	17	34266291	34266291	G	G	T	2147.96	1.00033065548958
TUBG1	17	40766531	40766531	G	G	C	1343.95	1.00018605343455
NBR1	17	41345412	41345412	G	G	T	983.35	0.999715340117727
ADAM11	17	42837203	42837203	G	G	T	4040.45	1
GJC1	17	42882703	42882703	C	C	A	5232.61	0.999986622533768
MYBBP1A	17	4443107	4443107	G	G	A	6347.91	1
SP2	17	45993627	45993627	C	C	A	1204.32	1
MPO	17	56357346	56357346	G	G	C	2568.85	1.0006622129599
TEX14	17	56729334	56729334	G	G	T	3553.15	0.967881211421224
ACE	17	61558508	61558508	G	G	A	4607.61	0.999845930838136
ACE	17	61568643	61568643	C	C	G	4608.73	1.00008896951601
SOX9	17	70119859	70119859	G	G	T	403.05	1
TP53	17	7577123	7577123	A	A	C	737.29	1
DNAH2	17	7722377	7722377	G	G	C	25824.36	0.999943467429108
CBX8	17	77768754	77768754	C	C	A	649.22	1
ANKRD30B	18	14784345	14784345	G	G	T	2639.93	1
ZNF521	18	22806833	22806833	C	C	A	3726.5	1.1501507711396
ZNF521	18	22807248	22807248	G	G	T	3240.01	1
CDH2	18	25532249	25532249	A	A	T	7728.16	1.00026145009021
EMILIN2	18	2885108	2885108	G	G	A	1887.22	0.906080159781836
DSG1	18	28916564	28916564	C	C	T	4784.23	0.784964002336403
DSG1	18	28918286	28918286	T	T	C	6094.84	1
DSG3	18	29055792	29055792	G	G	T	6189.06	1
DSG2	18	29125888	29125888	A	A	T	6898.91	1
DSG2	18	29125986	29125986	G	G	C	6898.91	1
CCDC178	18	30926193	30926193	G	G	A	1479.93	1.02296244582536
CCDC178	18	30928890	30928890	T	T	A	1446.71	1
ASXL3	18	31318499	31318499	C	C	A	2096.35	1.00015744124579
SYT4	18	40853820	40853820	G	G	T	3379.26	0.999358259671204
SETBP1	18	42643085	42643085	G	G	C	305.88	0.999607843137255
SETBP1	18	42643652	42643652	G	G	T	306	1
SLC14A2	18	43249357	43249357	T	T	C	17170.35	0.970736042632365
HAUS1	18	43698210	43698210	C	C	T	924.3	0.999848556964216
WDR7	18	54385314	54385314	C	C	G	7637.19	1
CDH20	18	59203752	59203752	C	C	A	4572.16	0.99883124231296
RNF152	18	59483405	59483405	C	C	A	2343.69	1
SERPINB12	18	61234147	61234147	C	C	T	2083.05	1.00443619355305
SERPINB7	18	61471509	61471509	G	G	C	3398.74	1
LAMA1	18	6966160	6966160	C	C	A	9530.58	1.09713610797096
SALL3	18	76753279	76753279	G	G	T	822.49	1
ZNF700	19	12060814	12060814	A	A	G	570.87	0.998565656212283
CYP4F22	19	15651463	15651463	G	G	A	4949.05	0.999789902809848
UQCR11	19	1599497	1599497	C	C	A	826.71	1.00375173016682
UNC13A	19	17756803	17756803	G	G	A	4153.99	1.00737954582933
B3GNT3	19	17922691	17922691	C	C	A	3676.62	1
PDE4C	19	18329184	18329184	G	G	T	2269	1
CILP2	19	19655944	19655944	G	G	T	3711.34	1
CILP2	19	19656806	19656806	G	G	A	3711.34	1
ZNF431	19	21366002	21366002	G	G	C	1391.46	1
ZNF676	19	22363680	22363680	G	G	C	1245.92	1
POP4	19	30099608	30099608	G	G	T	929.65	0.997810430508002
ZNF536	19	31039574	31039574	G	G	T	686.06	0.997194726667539
ZNF536	19	31039763	31039763	G	G	T	687.99	1
ANKRD27	19	33098606	33098606	C	C	T	3082.63	0.90522615751005
ZNF792	19	35451811	35451811	C	C	A	2779.24	1.316913221065
GAPDHS	19	36027810	36027810	C	C	A	1971.21	1
GAPDHS	19	36027811	36027811	C	C	A	1971.21	1
CLIP3	19	36517911	36517911	C	C	T	1246.62	0.999967914266921
FAM98C	19	38899416	38899416	G	G	T	19.27	0.998963193364438
CEACAM5	19	42221645	42221645	T	T	G	6860.66	0.930502490821327
PSG8	19	43268410	43268410	G	G	T	3700.92	1.00182177960527
PSG5	19	43680093	43680093	C	C	A	3162.44	1
IRGC	19	44222873	44222873	C	C	G	2088.54	1
CHAF1A	19	4433496	4433496	G	G	T	386.63	1.0962318183107
ZNF234	19	44661726	44661726	G	G	T	611.86	1
ZNF229	19	44936498	44936498	T	T	G	643.59	1.03572635542896
PPP1R15A	19	49376908	49376908	G	G	T	719.52	1
ALDH16A1	19	49964950	49964950	G	G	T	3825.13	1.00000784293221
FPR2	19	52272029	52272029	G	G	T	9187.2	1.00244741548342
ZNF432	19	52537917	52537917	G	G	C	104.46	1.00124604619956
ZNF480	19	52825630	52825630	G	G	T	181.23	1.00840195860227
VN1R4	19	53770647	53770647	C	C	T	7909.34	0.999963335832397
LAIR1	19	54875903	54875903	C	C	A	2797.27	1
LILRB4	19	55175709	55175709	T	T	A	3131.19	0.994742259525882
PTPRH	19	55718275	55718275	G	G	A	9328.91	1.0026105311125
NLRP4	19	56369305	56369305	C	C	A	9384.08	0.999290790715109
NLRP13	19	56443578	56443578	G	G	T	5855.93	1.00001366155212
NLRP8	19	56473435	56473435	C	C	T	6431.72	1
ZSCAN5B	19	56701251	56701251	T	T	A	210.59	1.00276177324889
ZSCAN5B	19	56701293	56701293	T	T	A	209.7	0.998523879815247
ZNF667	19	56953439	56953439	G	G	T	764.83	1
ZSCAN1	19	58549271	58549271	G	G	T	678.45	0.999661106854482
ZNF317	19	9269576	9269576	G	G	T	198.67	1
OR7E24	19	9362498	9362498	G	G	C	8452.46	1.00014080723962
COL11A1	1	103453205	103453205	C	C	A	2824.59	1
AMY2B	1	104115874	104115874	G	G	T	2787.41	1
VAV3	1	108299900	108299900	C	C	A	1952.21	0.999994877626497
PSMA5	1	109953731	109953731	G	G	T	628.01	0.999745291879587
PHTF1	1	114254368	114254368	C	C	A	9403.91	1
SYCP1	1	115523985	115523985	C	C	A	1068.56	1.00065551664076
PTGFRN	1	117527322	117527322	T	T	C	6289.85	0.980015923690931
GLTPD1	1	1262354	1262354	G	G	A	1278.92	0.999054783498551
PRAMEF17	1	13718456	13718456	G	G	C	2622.76	1.04060021504267
TXNIP	1	145439780	145439780	C	C	G	1183.21	1.00000845165652
OTUD7B	1	149916312	149916312	C	C	A	2162.45	1
VPS45	1	150040772	150040772	G	G	A	3945.95	0.99998986312687
PSMD4	1	151239025	151239025	G	G	T	921.86	1
THEM4	1	151867517	151867517	C	C	T	569.34	0.997319880182879
HRNR	1	152192277	152192277	G	G	T	704.16	1
FLG	1	152276776	152276776	G	G	T	2180.05	1
FLG	1	152282354	152282354	G	G	T	2180.05	1
FLG	1	152283677	152283677	C	C	A	2180.06	1.00000458705076
FLG2	1	152326453	152326453	G	G	T	1543.1	1
KPRP	1	152732303	152732303	A	A	T	9.93	1
NUP210L	1	154110713	154110713	T	T	A	17785.87	1.02115762664376
PBXIP1	1	154919271	154919271	C	C	G	1510.48	0.999953659263182
SCAMP3	1	155228631	155228631	T	T	G	5628.08	0.985075306081371
IQGAP3	1	156533420	156533420	A	A	G	7547.44	0.999998675049189
BCAN	1	156622600	156622600	C	C	A	1879.44	1
ETV3L	1	157062580	157062580	G	G	T	294.11	1
FCRL5	1	157508921	157508921	C	C	A	5362.06	1.00000559489596
CD5L	1	157803248	157803248	T	T	A	1274.81	1.00067506574041
CASP9	1	15831140	15831140	C	C	A	1794.31	0.999120213376098
OR10Z1	1	158576967	158576967	G	G	C	8740.14	0.998930224584262
SPTA1	1	158644207	158644207	G	G	T	2749.38	1
ITLN1	1	160849175	160849175	T	T	A	2484.97	1.47085772461186
OLFML2B	1	161987227	161987227	G	G	T	4161.53	1
DDR2	1	162724443	162724443	G	G	T	4582.35	1
RXRG	1	165380317	165380317	C	C	G	1389.21	0.999050721667278
DCAF6	1	167974027	167974027	G	G	C	996.31	1.00013049850429
F5	1	169526046	169526046	G	G	T	6106.73	1
MYOC	1	171621555	171621555	T	T	A	2837.2	1.01542536058122
CROCC	1	17257065	17257065	G	G	T	697.7	0.999985667397629
CROCC	1	17257066	17257066	G	G	T	697.66	0.999928336988147
KLHL20	1	173702931	173702931	G	G	A	4761.77	0.999987399802177
PAPPA2	1	176526098	176526098	G	G	T	5403.73	1
PAPPA2	1	176526099	176526099	G	G	C	5403.73	1
ASTN1	1	176992707	176992707	C	C	A	5664.13	1.00751348745707
ASTN1	1	177001826	177001826	C	C	T	5617.92	0.999293831789665
BRINP2	1	177247804	177247804	A	A	T	3719.47	1
RALGPS2	1	178846684	178846684	G	G	T	2692.72	1.00343581144028
ABL2	1	179078178	179078178	C	C	A	3459.77	1
AXDND1	1	179338107	179338107	G	G	T	3948.01	0.99977462078047
NPHS2	1	179533830	179533830	C	C	A	2636.46	0.983005473445586
KIAA1614	1	180885304	180885304	G	G	T	1148.05	1
RNF2	1	185069342	185069342	G	G	T	982.22	1.41133702133774
HMCN1	1	185704050	185704050	G	G	T	21342.41	1.01409017541209
RGS18	1	192150455	192150455	C	C	T	582.7	1.03125442446552
KCNT2	1	196398799	196398799	C	C	A	13487.7	0.994884580347495
CFHR5	1	196977662	196977662	A	A	G	1623.1	0.999993838988115
ASPM	1	197094181	197094181	T	T	A	16792.64	1.00003215797905
PLA2G2E	1	20246811	20246811	G	G	T	1445.68	1
LRRN2	1	204587229	204587229	A	A	T	2987.35	0.963763884542548
DYRK3	1	206821658	206821658	C	C	G	511.12	1.00630020475665
PLXNA2	1	208212308	208212308	C	C	A	12338.56	1.0001783346141
PLXNA2	1	208390214	208390214	C	C	A	12336.36	1
USH2A	1	216370014	216370014	G	G	C	23027.6	1.00016504660395
GPATCH2	1	217784288	217784288	C	C	A	8.44	1
EPRS	1	220198515	220198515	C	C	G	3940.35	0.999723451327434
TAF1A	1	222757545	222757545	T	T	A	2222.72	1.00002249546716
CELA3B	1	22310312	22310312	G	G	C	1345.43	1.00411967967998
PARP1	1	226566929	226566929	G	G	T	1669.18	0.915547267092669
TAF5L	1	229730411	229730411	C	C	G	2776.99	1.00004321412238
RYR2	1	237774140	237774140	G	G	T	28380.88	0.999976393114541
RYR2	1	237798224	237798224	G	G	T	28379.75	0.999936578516677
RYR2	1	237802371	237802371	G	G	A	28382.42	1.00003065371694
ZP4	1	238050727	238050727	G	G	T	3779.85	0.950193314194642
RGS7	1	240969465	240969465	C	C	A	1104.25	1
KMO	1	241752098	241752098	C	C	G	2397.54	1
EXO1	1	242016740	242016740	G	G	C	1401.44	1
KIF26B	1	245530532	245530532	G	G	T	3044.57	1
CNST	1	246811284	246811284	C	C	T	2296.22	1
STPG1	1	24700270	24700270	T	T	A	100.39	1
ZNF496	1	247464362	247464362	C	C	A	148.13	1
OR13G1	1	247835749	247835749	C	C	A	9950.98	0.991439587920573
OR13G1	1	247836020	247836020	C	C	A	10036.25	0.999935238968207
OR13G1	1	247836100	247836100	T	T	A	10052.21	1.00152537137961
OR6F1	1	247875377	247875377	C	C	A	7980.16	1.00034597738612
OR14K1	1	247902365	247902365	G	G	T	8716.22	1.07597558747574
OR1C1	1	247921038	247921038	G	G	T	10047.09	0.978909831393621
OR2L8	1	248112310	248112310	G	G	T	7979.45	0.999713095139656
OR2AK2	1	248129343	248129343	T	T	G	8029.74	0.955873634889684
OR2L3	1	248224093	248224093	C	C	A	7934.75	1.04468661047432
OR2L3	1	248224537	248224537	C	C	A	7547.58	0.99371193389631
OR2M2	1	248343733	248343733	G	G	T	10698.37	0.993936989658693
OR2M3	1	248366486	248366486	C	C	A	9134.88	0.998555982724263
OR2T12	1	248458331	248458331	G	G	A	7827.59	1.0518706351734
OR2T12	1	248458840	248458840	C	C	A	7498.83	1.00769190455266
OR2T4	1	248525336	248525336	T	T	A	9585.68	0.972382640168879
OR2T1	1	248569885	248569885	G	G	T	9038.73	1.02985635814869
OR2T10	1	248756307	248756307	C	C	T	8571.05	0.995651961786518
OR14I1	1	248845057	248845057	C	C	A	9914.28	1.00696343182622
OR14I1	1	248845196	248845196	C	C	A	9854.26	1.00086738196902
PIGV	1	27121068	27121068	G	G	C	13238.69	1.01074519295004
AK2	1	33480187	33480187	T	T	A	991.47	1
C1orf94	1	34667733	34667733	G	G	T	254.72	1.16061420695311
GJB4	1	35226986	35226986	G	G	T	6345.37	1
GJB3	1	35250728	35250728	A	A	G	6669.92	1
DLGAP3	1	35370074	35370074	C	C	A	38.91	1
NCDN	1	36026317	36026317	G	G	T	6922.99	1.00001300033223
C1orf174	1	3807396	3807396	G	G	A	5.79	1
ZMPSTE24	1	40747027	40747027	C	C	T	9673.5	0.999998966249066
MPL	1	43803815	43803815	C	C	A	2797.85	1
DMRTB1	1	53925146	53925146	G	G	T	540.57	0.999667128987517
DMRTB1	1	53932273	53932273	C	C	A	540.75	1
CDCP2	1	54610303	54610303	A	A	T	4021.04	1
BSND	1	55464866	55464866	G	G	T	3186.44	0.999896446872539
C8A	1	57333353	57333353	G	G	A	1812.55	1
C8B	1	57411562	57411562	G	G	T	1576.34	1.00554974356357
LRRC7	1	70505073	70505073	G	G	T	1327.82	0.979846951952949
NEGR1	1	72748123	72748123	C	C	A	2860.59	0.949343395625292
RABGGTB	1	76254898	76254898	G	G	A	4817.39	0.997614368459963
SYDE2	1	85656358	85656358	C	C	A	2103.86	1.00000950642634
GBP6	1	89849270	89849270	G	G	C	4782.5	1
ISM1	20	13260326	13260326	G	G	A	1787.41	1
ISM1	20	13260371	13260371	G	G	A	1787.41	1
REM1	20	30065698	30065698	G	G	T	1771.98	0.999943569139091
REM1	20	30070104	30070104	C	C	G	1772	0.999954855311273
ASXL1	20	31021302	31021302	G	G	T	856.48	0.8158040119635
NCOA6	20	33337364	33337364	C	C	A	1850.8	1
EIF6	20	33867799	33867799	C	C	A	946.98	0.698285587877447
CEP250	20	34092529	34092529	T	T	A	1748.12	0.99494593056346
DLGAP4	20	35075217	35075217	C	C	A	326.44	0.999448900863389
VSTM2L	20	36560130	36560130	A	A	G	1383.58	0.999573751779044
PTPRT	20	40730835	40730835	C	C	A	7032.1	0.999994311831107
PTPRT	20	40757458	40757458	C	C	A	7040.71	1.00121869018535
PTPRT	20	40790177	40790177	C	C	A	7032.14	1
PTPRT	20	40790178	40790178	A	A	T	7032.14	1
STK4	20	43629814	43629814	G	G	A	309.34	1
RBPJL	20	43941003	43941003	C	C	G	905.06	1
ZSWIM1	20	44512223	44512223	A	A	G	1700.84	1.00035877498927
MMP9	20	44642321	44642321	A	A	T	2789.54	0.999638064180896
CDH22	20	44879819	44879819	C	C	A	6202.5	1
PREX1	20	47268094	47268094	C	C	A	5260.87	0.99979475289579
PARD6B	20	49366767	49366767	G	G	T	409.68	1
TSHZ2	20	51871406	51871406	A	A	T	345.86	0.999306558798035
COL20A1	20	61943875	61943875	C	C	G	6705.53	0.858567195978561
HELZ2	20	62194003	62194003	C	C	A	9502.53	0.999884254753184
ZNF512B	20	62596021	62596021	C	C	A	85.59	1
USP25	21	17197314	17197314	G	G	A	5081.37	0.889419635121203
ADAMTS1	21	28216549	28216549	G	G	T	4154.32	1.00004573761534
CLDN17	21	31538373	31538373	C	C	A	6056.52	1.00007925971427
KRTAP13-3	21	31798007	31798007	G	G	A	2.57	1
KRTAP20-1	21	31988931	31988931	A	A	T	131.89	1.43047722342733
TIAM1	21	32589888	32589888	C	C	A	3954.1	1
SON	21	34922655	34922655	A	A	G	953.64	1.0003146831141
ITSN1	21	35183306	35183306	G	G	T	4040.39	0.972615336470758
PRDM15	21	43299465	43299465	G	G	T	3471.82	1
KRTAP10-10	21	46057504	46057504	G	G	T	48.45	1
COL6A2	21	47532432	47532432	A	A	T	5097.38	1
TRMT2A	22	20100126	20100126	T	T	C	2520.65	0.999389419512408
GAL3ST1	22	30951365	30951365	C	C	A	2762.91	0.999565863876618
PLA2G3	22	31533822	31533822	G	G	C	2560.28	1.00028911445025
HMGXB4	22	35679974	35679974	C	C	T	545.46	1.1967353386428
GTPBP1	22	39112749	39112749	G	G	A	2174.33	1
TAB1	22	39813767	39813767	C	C	A	2104.38	1
CACNA1I	22	40037036	40037036	A	A	T	32968.75	1.00609293697201
PMM1	22	41982110	41982110	T	T	A	1306.82	1
TCF20	22	42609766	42609766	C	C	G	1615.36	1
PNPLA5	22	44285403	44285403	C	C	A	2403.56	1
ZBED4	22	50278436	50278436	C	C	T	1561.04	1
ST6GAL2	2	107450570	107450570	C	C	A	3614.1	1
SLC5A7	2	108608567	108608567	T	T	A	14339.72	0.967732835735279
ATP6V1C2	2	10912016	10912016	C	C	A	2354.66	1
PDIA6	2	10929942	10929942	C	C	T	2129.08	1
SOWAHC	2	110373544	110373544	A	A	T	1510.42	1
KCNF1	2	11053201	11053201	G	G	T	7520.85	1
TMEM87B	2	112832511	112832511	G	G	T	11272.57	1.024321870874
MARCO	2	119750717	119750717	G	G	A	1804.34	1
CNTNAP5	2	125504945	125504945	C	C	A	5639.6	1
MYO7B	2	128387322	128387322	G	G	T	13340.58	1
UGGT1	2	128880772	128880772	A	A	C	9057.82	0.999898440621985
POTEE	2	132021400	132021400	A	A	G	2747.64	1
POTEE	2	132021883	132021883	A	A	G	2754.49	1.00249304857987
MGAT5	2	135119873	135119873	G	G	T	4121.48	1.02761855132882
LRP1B	2	141032110	141032110	C	C	T	15542.14	1
LRP1B	2	141283457	141283457	C	C	A	15542.14	1
LRP1B	2	141597618	141597618	C	C	A	15542.98	1.00005404661134
LRP1B	2	141660594	141660594	G	G	T	15541.95	0.999987775171244
LRP1B	2	141812791	141812791	C	C	G	15542.14	1
ARHGAP15	2	143959748	143959748	G	G	T	590.48	1
RIF1	2	152311424	152311424	C	C	T	8243.82	1
GALNT13	2	155115637	155115637	G	G	A	3361.84	1.00004164559598
SCN2A	2	166226697	166226697	A	A	T	31433.97	0.997679885816104
CSRNP3	2	166536110	166536110	G	G	C	780.55	1
TTC21B	2	166788366	166788366	C	C	A	6881.59	1
SCN9A	2	167168062	167168062	C	C	G	32583.51	1.00001933530738
BBS5	2	170356090	170356090	C	C	G	2089.58	1
RAPGEF4	2	173916400	173916400	C	C	G	5243.98	1
EVX2	2	176945442	176945442	G	G	T	176.33	0.999376558603491
HOXD11	2	176972316	176972316	G	G	T	720.38	1
HOXD3	2	177036982	177036982	C	C	T	24.53	1
AGPS	2	178305762	178305762	G	G	T	2388.13	0.999991625316668
MSGN1	2	17998056	17998056	G	G	T	7.66	1
CWC22	2	180835545	180835545	C	C	T	4115.47	1.00144054701853
ITGA4	2	182389954	182389954	C	C	A	6731.52	1.11183381424841
ZNF804A	2	185800875	185800875	G	G	T	819.58	1
ZNF804A	2	185803359	185803359	C	C	A	819.58	1
FAM171B	2	187608278	187608278	G	G	T	4804.28	1.00126296835076
ZSWIM2	2	187702135	187702135	G	G	T	681.33	1.00008807080893
WDR75	2	190323581	190323581	T	T	A	7031.35	1
WDR75	2	190323582	190323582	G	G	T	7031.35	1
ANKAR	2	190554279	190554279	G	G	T	11705.27	0.999806107858696
STAT4	2	191941029	191941029	A	A	G	4584.98	0.9997972049168
MYT1L	2	1926489	1926489	G	G	T	106.7	1
MYT1L	2	1926757	1926757	C	C	G	106.7	1
CCDC150	2	197541345	197541345	G	G	C	384.23	1
PLCL1	2	198950912	198950912	G	G	T	3694.44	1.00002977535845
ZDBF2	2	207176120	207176120	C	C	G	1050.88	1
ZDBF2	2	207176151	207176151	G	G	C	1050.6	0.999733556638246
CRYGB	2	209010557	209010557	C	C	A	202.37	0.996700157604413
ERBB4	2	212288980	212288980	A	A	T	7608.96	1
APOB	2	21231857	21231857	G	G	A	13004.27	1.0012457566894
APOB	2	21234088	21234088	G	G	T	12988.66	1.0000438863605
APOB	2	21235298	21235298	A	A	T	12987.05	0.999919926640484
BARD1	2	215645935	215645935	C	C	A	2252.62	1
SPEG	2	220352934	220352934	A	A	T	7246.11	1.03558020051021
ASIC4	2	220399952	220399952	C	C	A	2626.18	1
TMEM198	2	220413975	220413975	C	C	A	7535.93	1
OBSL1	2	220418377	220418377	G	G	T	5608.05	0.999950074264532
PAX3	2	223096856	223096856	C	C	A	109.58	1.00605949320602
SPHKAP	2	228883020	228883020	C	C	A	3425.09	1
DNER	2	230456378	230456378	C	C	A	3585.3	0.999857772720808
SP140L	2	231193546	231193546	G	G	T	1116.04	1.00365114480476
NMUR1	2	232390050	232390050	C	C	A	8925.98	1.00000336098679
ALPI	2	233321725	233321725	G	G	T	3272.17	1.0001100308392
COL6A3	2	238249368	238249368	G	G	T	20753.66	1.04393512747847
RAB17	2	238484048	238484048	C	C	T	1280.98	1.02640160893568
HDAC4	2	240009282	240009282	C	C	A	2665.13	1.00007880161506
HDAC4	2	240056263	240056263	G	G	A	2675.59	1.00400387253651
HDLBP	2	242195624	242195624	C	C	A	2082.11	1.04235272914779
NEU4	2	242757869	242757869	C	C	T	2070.8	1
HADHB	2	26502894	26502894	C	C	T	1380.61	1.00001448656009
SLC35F6	2	27001138	27001138	G	G	A	10699.25	1.00018602894573
KHK	2	27322123	27322123	G	G	C	2404.95	1
CAD	2	27462299	27462299	G	G	A	7704.23	1.00123721361819
GTF3C2	2	27560391	27560391	C	C	T	2188.35	1.00009140141215
PLB1	2	28761238	28761238	T	T	A	8672.96	1.00000115301022
ALK	2	29754890	29754890	C	C	A	7882.21	1.00030711478352
GALNT14	2	31168704	31168704	A	A	T	4503.97	1.00001332175821
BIRC6	2	32640813	32640813	G	G	T	25098.85	1.01383729145199
QPCT	2	37599510	37599510	C	C	T	2059.47	0.999864061172472
SLC8A1	2	40656897	40656897	G	G	T	17235.39	0.993498453440073
KCNG3	2	42671100	42671100	T	T	A	9444.7	1.00000211759424
SLC3A1	2	44527217	44527217	G	G	T	5056.13	0.999729115175482
WDPCP	2	63401863	63401863	A	A	T	3966.77	1
MEIS1	2	66670112	66670112	G	G	T	1112.05	1
PPP3R1	2	68415748	68415748	C	C	A	177.5	1
AAK1	2	69706164	69706164	C	C	A	2490.9	1.023356134837
PCBP1	2	70315923	70315923	G	G	C	1264.06	0.998956835100918
ATP6V1B1	2	71190322	71190322	C	C	A	2219.58	0.999630697171681
CYP26B1	2	72359460	72359460	C	C	T	3182.56	1
ACTG2	2	74140716	74140716	C	C	A	1610.67	1.01093997137908
GCFC2	2	75928379	75928379	C	C	A	1887.54	1.00005828030708
ELMOD3	2	85590289	85590289	G	G	T	2436.44	1.00045989849383
CD8B	2	87085311	87085311	G	G	T	3392.96	1.00019750669901
SMYD1	2	88409926	88409926	C	C	A	2212.52	1
MRPS5	2	95774150	95774150	C	C	A	507.17	1.04962851052381
ADAM17	2	9676905	9676905	T	T	G	2931.27	1.16137735938763
ADRA2B	2	96781416	96781416	G	G	T	9369.18	1
CNGA3	2	98996642	98996642	T	T	C	8284.69	1.00178356795817
ATP2B2	3	10391822	10391822	G	G	A	15057.37	1
BOC	3	112989746	112989746	C	C	A	6342.19	1.0000378432501
ZNF80	3	113955660	113955660	C	C	T	31.76	0.951182988918838
UPK1B	3	118909901	118909901	C	C	A	5998.21	1.00007669542745
MYLK	3	123456333	123456333	G	G	T	4987.14	1.00013636928803
ITGB5	3	124492670	124492670	G	G	A	4683.63	1.00066018023561
TSEN2	3	12545147	12545147	G	G	T	2116.9	1.01770613488969
PLXNA1	3	126735383	126735383	G	G	T	9434.21	1
RAB43	3	128813856	128813856	C	C	A	1313.44	1.00141050175741
ACAD11	3	132360962	132360962	C	C	T	3259.98	0.999717869299886
WNT7A	3	13896298	13896298	T	T	A	2709.27	1.00012920278192
CLSTN2	3	140284952	140284952	G	G	A	4732.81	1
TRIM42	3	140397271	140397271	G	G	T	2000.59	1.02013665799806
HLTF	3	148759310	148759310	T	T	A	5129.38	1.0003217798129
HLTF	3	148791089	148791089	T	T	A	5127.73	1
SI	3	164730802	164730802	A	A	G	8004.83	1
SI	3	164739041	164739041	C	C	A	8007.23	1.00029981898429
SI	3	164792404	164792404	G	G	A	7610.24	0.95070601124571
ZBBX	3	167045790	167045790	G	G	T	882.44	0.999094243920112
SLC7A14	3	170198101	170198101	C	C	A	19359.97	0.969505110942405
SLC2A2	3	170716031	170716031	C	C	A	14730.19	1.04096457232667
TBC1D5	3	17447954	17447954	T	T	A	3220.2	1
ALG3	3	183960709	183960709	C	C	A	12117.7	1.04173938161205
ETV5	3	185798879	185798879	C	C	A	752	1.00006649378283
MB21D2	3	192516720	192516720	G	G	C	1981	1.00026256261108
ARPP21	3	35731613	35731613	G	G	T	954.21	2.16197661772703
DCLK3	3	36779327	36779327	C	C	A	1570.63	1
ACVR2B	3	38519453	38519453	G	G	T	4168.26	1
XIRP1	3	39228545	39228545	C	C	T	1258.16	0.998357442689033
LIMD1	3	45637310	45637310	A	A	T	418.93	0.999355916030534
LIMD1	3	45707201	45707201	G	G	A	425.27	1.01447996183206
XCR1	3	46062476	46062476	G	G	T	10086.72	1
CELSR3	3	48677941	48677941	G	G	A	20112.68	1
PCBP4	3	51994299	51994299	G	G	C	2397.38	1.00002085653623
PBRM1	3	52643680	52643680	T	T	C	4122.24	1.0000169813472
PSMD6	3	64004980	64004980	C	C	A	3997.19	0.999774892511174
ADAMTS9	3	64526878	64526878	T	T	C	7183.13	1.0000027843093
ADAMTS9	3	64601143	64601143	C	C	A	7183.13	1.0000027843093
GRM7	3	7456833	7456833	C	C	A	11263.14	1
OR5H6	3	97984066	97984066	T	T	C	8304.3	0.997941459580865
CENPE	4	104061453	104061453	T	T	G	1890.26	1.0316774186506
LEF1	4	108985506	108985506	T	T	A	326.09	1
ETNPPL	4	109672096	109672096	C	C	A	1835.64	1
LRIT3	4	110791322	110791322	G	G	A	5389.15	1
ALPK1	4	113356453	113356453	G	G	T	5163.34	1.00307137598032
ANK2	4	114278434	114278434	C	C	T	6985.59	1
ANK2	4	114279550	114279550	C	C	A	7052.31	1.00955109017277
FAT4	4	126240586	126240586	A	A	T	33290.01	1.00010995498155
FAT4	4	126411167	126411167	G	G	T	33286.35	1
BOD1L1	4	13603176	13603176	T	T	C	2303.67	1.29501874785679
BOD1L1	4	13603372	13603372	C	C	A	2303.67	1.29501874785679
BOD1L1	4	13606630	13606630	G	G	A	2303.29	1.29480512909881
INPP4B	4	143003332	143003332	G	G	T	5510.82	1.01205655654461
INPP4B	4	143235915	143235915	C	C	T	5445.17	1
POU4F2	4	147561247	147561247	C	C	T	193.64	1.00005164488974
GUCY1B3	4	156711063	156711063	G	G	T	4236.9	0.999601282501964
RXFP1	4	159566095	159566095	C	C	A	12216.04	1
RAPGEF2	4	160251586	160251586	C	C	G	3971.66	1.00017124236335
FSTL5	4	162307027	162307027	A	A	G	4598.5	0.999298090066127
LDB2	4	16590406	16590406	A	A	T	1155.02	1.00026846567536
TLL1	4	166976235	166976235	G	G	C	3703.94	0.999738185273057
TLL1	4	166999115	166999115	A	A	T	3704.91	1
SPOCK3	4	167833809	167833809	G	G	C	944.43	1
PALLD	4	169432821	169432821	G	G	A	1412.24	0.999617774883563
GALNTL6	4	172735780	172735780	G	G	T	2498.65	1.00029624766305
WDR17	4	177067216	177067216	C	C	A	8903.25	0.999850638660105
ASB5	4	177142614	177142614	C	C	A	1671.43	1
DCAF16	4	17805188	17805188	C	C	G	12.13	1
TENM3	4	183714264	183714264	A	A	T	12480.57	0.999995192550376
SLIT2	4	20552452	20552452	C	C	A	2923.68	0.991709971100226
ADD1	4	2883688	2883688	G	G	T	1067.54	1.02134458444553
ADD1	4	2883689	2883689	G	G	T	1411.54	1.35045875070559
ZBTB49	4	4304252	4304252	G	G	T	393.35	1
GABRA2	4	46314638	46314638	C	C	A	8234.6	1
CORIN	4	47667122	47667122	G	G	T	4594.93	1.01289113734308
FRYL	4	48621362	48621362	A	A	G	19239.98	1.01837954685239
LRRC66	4	52860889	52860889	T	T	G	3939.41	0.999812189891248
LRRC66	4	52861975	52861975	A	A	G	3940.89	1.00018781010875
STK32B	4	5332984	5332984	G	G	C	1475.71	0.979119945859154
PDGFRA	4	55155037	55155037	G	G	A	7209.06	0.999851597682705
KDR	4	55968157	55968157	G	G	A	8082.93	0.881891232836358
CEP135	4	56865740	56865740	G	G	A	194.08	0.988086752876489
UBA6	4	68504786	68504786	C	C	A	2562.35	0.99952410115581
TMPRSS11F	4	68934426	68934426	G	G	C	4447.95	1
UGT2B10	4	69693259	69693259	G	G	T	6716.55	0.999830298808072
UGT2B7	4	69962824	69962824	G	G	A	6441.6	1
UGT2A1	4	70513225	70513225	C	C	A	5558.01	0.998912664493194
CSN1S1	4	70810635	70810635	A	A	T	1467.82	1.01208723772487
MUC7	4	71346841	71346841	C	C	G	906.77	0.998645374449339
MUC7	4	71347516	71347516	G	G	T	908.09	1.00009911894273
ADAMTS3	4	73149155	73149155	T	T	A	2684.35	0.695283360961459
ANKRD17	4	74007528	74007528	C	C	A	4933.48	1.00029399658964
CDKL2	4	76532502	76532502	T	T	A	2204.42	1.36030804736722
PPEF2	4	76787428	76787428	G	G	A	2795.78	1
PPEF2	4	76793254	76793254	G	G	T	2795.78	1
SOWAHB	4	77817798	77817798	C	C	G	944.7	1
ANXA3	4	79522677	79522677	G	G	T	1631.98	0.933498833112158
NAA11	4	80246689	80246689	T	T	A	380.86	1
WDFY3	4	85609394	85609394	C	C	A	23280.63	1.00021266833021
GPR78	4	8584301	8584301	C	C	A	4376.18	0.99999771490726
NUDT9	4	88363024	88363024	G	G	T	1042.94	1
MEPE	4	88767462	88767462	G	G	T	1287.34	1
FAM13A	4	89679943	89679943	G	G	C	1603.84	1
SNCA	4	90743477	90743477	C	C	A	558.49	0.657333192095383
MMRN1	4	90844382	90844382	G	G	T	3978.89	1
MMRN1	4	90856977	90856977	C	C	A	3978.91	1.0000050265275
TMEM175	4	945483	945483	C	C	G	12680.37	0.974256709152137
SMARCAD1	4	95162122	95162122	G	G	C	5230.24	1.0001759310962
APC	5	112175975	112175975	G	G	A	1714.85	0.999860065652531
CEP120	5	122734967	122734967	G	G	C	3857.21	1.00245076381706
SLC6A18	5	1242871	1242871	T	T	C	14857.65	1
IL3	5	131398035	131398035	G	G	T	872.03	1
SKP1	5	133509665	133509665	C	C	A	62.93	1.16731589686515
PITX1	5	134366998	134366998	C	C	T	37.53	0.634703196347032
ANKHD1	5	139889656	139889656	G	G	T	5985.48	0.999463989620434
PCDHA2	5	140175321	140175321	G	G	T	8065.43	1.0280457338058
PCDHA3	5	140182121	140182121	G	G	T	7842.76	1.00013517477078
PCDHA10	5	140235754	140235754	G	G	T	7924.77	1
PCDHA10	5	140237564	140237564	A	A	T	7916.8	0.998994292578838
PCDHB12	5	140590170	140590170	C	C	A	8160.66	1.02936609547355
PCDHGA2	5	140720200	140720200	C	C	G	8627.94	1.00036174667993
PCDHGA6	5	140753939	140753939	G	G	T	10158.79	1
ARAP3	5	141059632	141059632	G	G	A	4761.56	1
ARHGAP26	5	142273824	142273824	G	G	C	4351	1
LARS	5	145499985	145499985	T	T	A	5975.55	1.00000167348892
AFAP1L1	5	148685935	148685935	C	C	A	2106.8	1
SPARC	5	151055721	151055721	C	C	G	1225.97	0.914363919778638
ADAM19	5	156991421	156991421	C	C	G	3842.16	1
FBXL7	5	15936789	15936789	G	G	T	742.23	0.832012465110022
FBXL7	5	15936818	15936818	C	C	A	892.08	0.999988790368685
GABRB2	5	160763691	160763691	C	C	A	6229.47	0.999090637900673
SPDL1	5	169015427	169015427	G	G	C	342.08	0.999912308906492
FOXI1	5	169535124	169535124	A	A	G	534.33	0.998728995719706
STK10	5	171509466	171509466	C	C	T	751.3	0.999826996526622
GPRIN1	5	176024932	176024932	C	C	A	236.71	1
PROP1	5	177421183	177421183	C	C	T	45.27	1.00354688539127
ADAMTS2	5	178634575	178634575	G	G	A	3967.59	1.01361418388984
MAPK9	5	179696296	179696296	C	C	A	2056.08	1.05953466800649
MGAT1	5	180219359	180219359	C	C	A	2585.17	0.977505615088518
CDH12	5	21765193	21765193	G	G	T	5293.53	0.99938641967384
CDH12	5	21854814	21854814	C	C	A	5289.03	0.99853684691454
CDH10	5	24491830	24491830	G	G	C	6118.81	1.00024030052278
CDH9	5	26906170	26906170	G	G	T	4046.29	1.01422215538093
ADAMTS12	5	33576991	33576991	G	G	T	4463.65	1.00016581109635
C7	5	40979846	40979846	G	G	T	2239.26	1
MROH2B	5	41038867	41038867	C	C	T	13224.33	0.991716404982756
ZNF131	5	43174846	43174846	G	G	T	451.6	0.999955714981622
PELO	5	52097598	52097598	G	G	T	1466.72	1.66076362154083
ITGA2	5	52367778	52367778	A	A	C	7480.97	1.00008555772272
SGTB	5	64976515	64976515	C	C	A	561.64	1
IQGAP2	5	75954354	75954354	T	T	A	6578.99	1.00001520013255
CRHBP	5	76259265	76259265	G	G	T	2257.21	1
DMGDH	5	78324471	78324471	C	C	G	2211.9	1
DMGDH	5	78347268	78347268	T	T	C	2209.36	0.998851665988517
JMY	5	78573766	78573766	G	G	T	1798.12	1
SERINC5	5	79454738	79454738	C	C	A	11220.81	1.00000356481774
ACOT12	5	80655832	80655832	A	A	G	3830.45	0.975411318025673
VCAN	5	82816053	82816053	C	C	T	4714.23	1
VCAN	5	82832966	82832966	G	G	C	4714.33	1.0000212123719
VCAN	5	82835850	82835850	G	G	C	4714.23	1
VCAN	5	82837427	82837427	C	C	G	4714.13	0.999978787628096
HAPLN1	5	82937398	82937398	T	T	C	2148.13	1
HAPLN1	5	82948412	82948412	C	C	T	2148.13	1
GRIK2	6	102483357	102483357	G	G	C	10718.49	1.00416148666816
LAMA4	6	112476088	112476088	T	T	C	5825.15	1
ROS1	6	117704587	117704587	C	C	A	18297.56	1.00006777319155
SLC35F1	6	118228986	118228986	G	G	T	10428.42	1.0000057535413
NCOA7	6	126203632	126203632	G	G	A	2881.46	1.000350639657
TMEM200A	6	130762699	130762699	G	G	T	2988.4	1
EPB41L2	6	131201331	131201331	C	C	A	1987.91	1
MED23	6	131917827	131917827	G	G	C	10036.2	0.992023248228212
TAAR8	6	132874334	132874334	A	A	T	8525.26	1.02230291140591
ADAT2	6	143759805	143759805	T	T	A	805.21	0.999826162538027
MTHFD1L	6	151265679	151265679	G	G	T	4478.48	0.991540265105642
ZBTB2	6	151694769	151694769	C	C	A	757.82	1
SCAF8	6	155129838	155129838	G	G	T	720.88	1
SCAF8	6	155129839	155129839	G	G	T	720.88	1
NOX3	6	155761165	155761165	G	G	T	6956.69	1.00010494597439
UNC93A	6	167711556	167711556	C	C	A	12655.59	1.02878094937707
KIF13A	6	17799600	17799600	C	C	G	5563.61	0.917000979038037
TPMT	6	18148127	18148127	C	C	A	1042.93	1.04314906130287
SLC17A4	6	25777118	25777118	T	T	A	9538.72	0.937601796033432
SLC17A1	6	25819932	25819932	C	C	A	10965.73	1.00928034312327
HIST1H3A	6	26021048	26021048	T	T	A	127.22	1
HIST1H3B	6	26032069	26032069	C	C	T	126.53	0.994576324477284
HIST1H2AC	6	26124779	26124779	G	G	T	564.58	1.00003542581834
HIST1H2BF	6	26199826	26199826	G	G	T	400.67	1.00007488019169
HIST1H3G	6	26271483	26271483	G	G	T	127.94	1.00565948750197
BTN2A2	6	26388253	26388253	A	A	T	6942.25	1.00006482468524
OR12D2	6	29364690	29364690	T	T	C	7601.69	0.999656773141512
GABBR1	6	29599290	29599290	G	G	A	11635.73	1.00808147317077
MOG	6	29633942	29633942	G	G	T	4407.06	0.999303875395963
MOG	6	29633943	29633943	G	G	T	4408.48	0.999625861369166
TRIM15	6	30131749	30131749	C	C	G	2146.2	1.07057878695672
TRIM15	6	30138348	30138348	C	C	T	2004.45	0.999870305430711
ABHD16A	6	31657481	31657481	C	C	A	5254.33	1
LY6G6F	6	31675821	31675821	G	G	T	3551.28	1.0011304467943
HSPA1L	6	31777852	31777852	G	G	A	1135.91	1
BRD2	6	32942346	32942346	C	C	T	502.45	1
ITPR3	6	33646533	33646533	G	G	T	22004.08	1
ITPR3	6	33648392	33648392	G	G	T	22004.91	1.00003772027733
RPS10	6	34392515	34392515	G	G	C	887.64	1
ETV7	6	36339228	36339228	C	C	A	307.75	1
KCTD20	6	36442578	36442578	A	A	C	1225.23	1.00178242917297
DNAH8	6	38885138	38885138	C	C	G	28536.75	1.01983544971503
FOXP4	6	41533580	41533580	G	G	A	348.97	1
TFEB	6	41652411	41652411	T	T	A	114.17	1
UBR2	6	42582899	42582899	A	A	T	12529.3	1.00172373266473
MRPL14	6	44081782	44081782	C	C	G	616.17	0.898390342052314
PKHD1	6	51497480	51497480	G	G	A	25421.02	1.03446266459891
PKHD1	6	51915060	51915060	C	C	A	24576.41	1.00009278049721
FAM83B	6	54791332	54791332	G	G	T	2432.65	1
HCRTR2	6	55113565	55113565	G	G	C	9837.18	1.00303648265595
HCRTR2	6	55145212	55145212	G	G	T	9805.28	0.999783836694741
EYS	6	66063494	66063494	C	C	A	12491.6	1.07907696746512
COL9A1	6	70948970	70948970	C	C	T	1305.88	1.0003370511092
CD109	6	74520799	74520799	G	G	T	11391.26	1.00000614509985
COL12A1	6	75892889	75892889	G	G	A	13545.79	1.00251261116177
FILIP1	6	76018597	76018597	G	G	A	1249.71	1
BMP6	6	7727594	7727594	A	A	T	3783.26	1.00087037727813
TXNDC5	6	7899820	7899820	C	C	T	2112.6	1.00233907585153
LCA5	6	80197277	80197277	T	T	A	57.75	0.998789346246973
ZNF292	6	87969756	87969756	G	G	T	6254.53	0.999860920164978
TSC22D4	7	100075602	100075602	C	C	A	311.58	0.999935815147625
MUC17	7	100675863	100675863	G	G	C	8973.72	1
VGF	7	100807818	100807818	G	G	T	1395.89	1.00034398492199
PSMC2	7	103004617	103004617	G	G	A	835.82	0.99791062239574
RELN	7	103162509	103162509	C	C	A	13100.04	1.07585139827404
RELN	7	103252227	103252227	G	G	T	12935.27	1.06231952853215
RELN	7	103474106	103474106	G	G	C	12935.21	1.06231460098354
PIK3CG	7	106522623	106522623	A	A	G	8612.94	1.0000046441965
GPR22	7	107114721	107114721	A	A	T	9270.38	1.00076862789126
BCAP29	7	107224400	107224400	A	A	T	4162.62	1.00012013108704
LAMB4	7	107671272	107671272	G	G	T	2119.37	0.861206942090998
NRCAM	7	107880434	107880434	C	C	G	6173.24	0.998363349376391
IMMP2L	7	110526731	110526731	C	C	A	735.99	1
LRRN3	7	110764016	110764016	C	C	G	3089	1.00803096211644
GPR85	7	112723879	112723879	G	G	T	10348.37	1.04661243652332
THSD7A	7	11468710	11468710	C	C	A	2872.9	0.999996519208747
TFEC	7	115614261	115614261	T	T	A	31.93	1
PTPRZ1	7	121650958	121650958	G	G	C	8880.77	1.00040891548404
FEZF1	7	121942191	121942191	C	C	T	189.57	1
RNF133	7	122338605	122338605	C	C	G	5752.9	1.00522101967143
IQUB	7	123150081	123150081	C	C	A	2821.13	0.998598274745229
LMOD2	7	123302841	123302841	C	C	A	315.14	1
POT1	7	124467351	124467351	T	T	A	2027.78	1
SSMEM1	7	129855823	129855823	A	A	T	1720.03	0.999715202380676
KLF14	7	130418206	130418206	G	G	T	144.4	1
PLXNA4	7	131849037	131849037	C	C	A	13571.95	1.00010758638782
PLXNA4	7	131866288	131866288	G	G	T	13570.78	1.00002136989895
STRA8	7	134928142	134928142	C	C	A	962.82	1.00033246753247
DGKI	7	137293720	137293720	C	C	A	3679.72	1.0000054352257
BRAF	7	140453096	140453096	C	C	A	3037.09	1.00076117543941
PRSS58	7	141955042	141955042	T	T	A	2732.93	0.999824395169404
OR6V1	7	142749798	142749798	T	T	A	8590	0.99832295689546
EPHA1	7	143092462	143092462	C	C	A	4197.09	1.03399267327074
OR2A5	7	143748015	143748015	T	T	A	8210.9	0.999765001832499
OR2A25	7	143771324	143771324	T	T	A	9100.89	1.00000109879484
OR2A2	7	143806779	143806779	C	C	T	8631.76	0.996797732891891
NOBOX	7	144097361	144097361	G	G	T	1464.37	0.999897577363232
ZNF862	7	149557754	149557754	G	G	T	3510.45	1.00058431193707
KCNH2	7	150647499	150647499	C	C	A	10614.95	1.00000094206844
TMUB1	7	150779566	150779566	C	C	A	4238.56	1.00006842414476
AGMO	7	15425104	15425104	C	C	A	11413.09	1.00008850270941
DPP6	7	154679411	154679411	G	G	C	4994.33	1.0000400470152
SHH	7	155596253	155596253	G	G	A	3884.54	0.949612043044399
LMBR1	7	156518501	156518501	T	T	C	14080.93	1.00126928098254
PSMG3	7	1608771	1608771	C	C	A	1979.84	1.01287167208955
ABCB5	7	20784906	20784906	C	C	A	15633.69	1.00027128273868
KLHL7	7	23180421	23180421	C	C	A	3461.95	1.00013866940924
KLHL7	7	23180432	23180432	G	G	A	3461.47	1
KLHL7	7	23205441	23205441	G	G	C	3459.92	0.999552213365998
CHST12	7	2472659	2472659	C	C	T	3044.87	1.0654370752941
OSBPL3	7	24870410	24870410	C	C	T	1446.81	1.00068473253932
HOXA1	7	27134253	27134253	G	G	C	36.56	1.10453172205438
BMPER	7	33945247	33945247	G	G	A	1059.36	0.919264144394307
BMPER	7	34125411	34125411	G	G	T	1152.4	1
BMPER	7	34125412	34125412	G	G	T	1152.4	1
AMPH	7	38500951	38500951	G	G	T	581.43	1.02530507159484
SDK1	7	4026893	4026893	G	G	T	8748.58	0.963198735197361
SDK1	7	4116810	4116810	G	G	T	9082.86	1.00000220195445
HECW1	7	43436462	43436462	G	G	C	4697.76	1.00804459827435
HECW1	7	43547716	43547716	T	T	A	4644.83	0.996686887240439
IGFBP1	7	45930211	45930211	C	C	G	1306.17	1
IGFBP1	7	45930212	45930212	C	C	A	1306.09	0.999938752229802
TNS3	7	47342932	47342932	C	C	A	3425.62	0.999973728073888
PKD1L1	7	47942094	47942094	G	G	C	23345.98	1.00066865606132
RADIL	7	4839071	4839071	G	G	T	6023.18	0.998903776085071
RADIL	7	4874578	4874578	G	G	C	6024.54	0.999129322911743
IKZF1	7	50444306	50444306	C	C	A	464.73	1
WIPI2	7	5239262	5239262	G	G	T	1790.91	1.00028485254692
EGFR	7	55220275	55220275	G	G	T	6179.43	0.999860847953737
EGFR	7	55231427	55231427	G	G	C	6180.29	1
PRKAR1B	7	591043	591043	C	C	G	907.13	1
RSPH10B	7	6006566	6006566	C	C	A	3815.11	1
ASL	7	65552346	65552346	G	G	T	2463.91	0.99998782437884
FKBP6	7	72744205	72744205	G	G	C	655.84	1.00003049617273
COL28A1	7	7413034	7413034	C	C	A	5456.93	0.998240206345867
HIP1	7	75203140	75203140	G	G	A	2433.35	1.32085047713135
POMZP3	7	76254966	76254966	G	G	T	169.17	1.00017736786094
MAGI2	7	77756539	77756539	G	G	T	3873.26	1.0000284006558
HGF	7	81335050	81335050	A	A	C	783.84	0.99973215993878
HGF	7	81355333	81355333	C	C	A	784.05	1
PCLO	7	82474642	82474642	C	C	A	3695.91	1.00083404868353
PCLO	7	82476482	82476482	C	C	A	3692.83	1
SEMA3A	7	83689790	83689790	G	G	T	4929.33	1.02328125583848
GATAD1	7	92083958	92083958	C	C	G	559.38	1.00007151285444
COL1A2	7	94058582	94058582	C	C	A	1781.5	1.00138839704783
ASNS	7	97488585	97488585	G	G	C	2386.04	1.00075495755461
GAL3ST4	7	99764641	99764641	C	C	T	2784.36	1.00464008659571
RGS22	8	101075759	101075759	T	T	C	4644.71	1.00012488883817
UBR5	8	103301722	103301722	C	C	A	9837.74	1.00247619591091
UBR5	8	103327008	103327008	C	C	A	9813.44	1
RIMS2	8	104513164	104513164	C	C	A	2384.9	1.00017194452483
DPYS	8	105441800	105441800	G	G	T	1090.99	1.01375221847443
LRP12	8	105503353	105503353	C	C	A	2973.42	1.00968111079795
LRP12	8	105510277	105510277	C	C	A	2944.91	1
PKHD1L1	8	110394763	110394763	G	G	A	21975.61	1
XKR6	8	11058274	11058274	C	C	A	12252.2	1.00078087732711
CSMD3	8	113304930	113304930	C	C	A	16531.93	1
CSMD3	8	113317037	113317037	G	G	T	16532.33	1.00002419560209
CSMD3	8	113326690	113326690	T	T	C	16531.82	0.999993346209426
CSMD3	8	113933969	113933969	G	G	T	16531.93	1
COL14A1	8	121262964	121262964	C	C	G	10161.39	0.999998031769213
COL14A1	8	121344966	121344966	G	G	A	10162.63	1.000120062078
WDYHV1	8	124449469	124449469	G	G	T	921.12	1
FER1L6	8	125113558	125113558	C	C	A	8263.49	0.999985478501526
NDUFB9	8	125555397	125555397	G	G	A	619.35	1
ADCY8	8	131949374	131949374	G	G	T	17653.54	1.00001302871813
FAM135B	8	139163907	139163907	C	C	A	5360.04	1
COL22A1	8	139768047	139768047	G	G	A	3856.04	1
PLEC	8	145012823	145012823	C	C	A	8568.42	1.00005485559556
NAT2	8	18257576	18257576	G	G	C	2932.4	1
HR	8	21986489	21986489	G	G	T	2017.54	1
KCNU1	8	36793116	36793116	G	G	T	14665.52	1.00028510354442
ADAM18	8	39550197	39550197	G	G	A	7106.47	1
PLAT	8	42038086	42038086	G	G	T	3019.36	1.00028490972337
PLAT	8	42038087	42038087	G	G	T	3019.42	1.00030478714593
PXDNL	8	52321213	52321213	G	G	T	4806.7	1
PXDNL	8	52387659	52387659	C	C	T	4813.87	1.00149166788025
ST18	8	53030987	53030987	C	C	T	720.34	1.00044443209911
TGS1	8	56723472	56723472	G	G	T	2738.93	1.00101602616816
LYN	8	56866543	56866543	G	G	A	2012.47	1.01167782670769
CYP7A1	8	59404216	59404216	G	G	T	4026.86	1.00000496667362
C8orf44	8	67592149	67592149	G	G	T	1403.27	1.2900903716915
SLCO5A1	8	70585465	70585465	T	T	C	16883.36	0.996437618185381
MMP16	8	89180010	89180010	A	A	T	5135.39	1
MATN2	8	99019735	99019735	T	T	A	5099.08	0.999966661763985
CCDC180	9	100090327	100090327	A	A	G	4516.86	1.00007306494145
ALG2	9	101980872	101980872	G	G	A	2171.56	1
TEX10	9	103092305	103092305	T	T	A	7559.02	1.07824417408769
SMC2	9	106889740	106889740	G	G	T	4676.41	1.00000213839706
OR13C5	9	107360884	107360884	C	C	A	9094.38	0.999731774400285
OR13C2	9	107367473	107367473	C	C	T	8527.19	0.99993902231666
ABCA1	9	107591340	107591340	C	C	G	24156.49	0.999221106483803
SVEP1	9	113148238	113148238	G	G	T	7009.72	1.05645397082805
MUSK	9	113562997	113562997	C	C	T	5796.98	0.999962050645139
RGS3	9	116299126	116299126	G	G	T	3874.7	1.01351280656232
COL27A1	9	116931016	116931016	C	C	G	2504.12	1.00000399343479
AKNA	9	117138909	117138909	C	C	A	503.54	0.999642658619868
TRIM32	9	119460463	119460463	G	G	T	1621.63	0.999574683169782
OR1J2	9	125273139	125273139	G	G	T	7525.51	0.998859850546183
OR1Q1	9	125377564	125377564	C	C	T	9906.4	1.0417459739921
RC3H2	9	125617621	125617621	C	C	A	3162.86	0.999775570004773
DENND1A	9	126146038	126146038	G	G	C	2260.81	1
GOLGA1	9	127660853	127660853	T	T	A	744.66	0.999825454154862
NUP188	9	131744890	131744890	G	G	T	16914.59	0.995783638610379
ASS1	9	133342122	133342122	C	C	G	2007.18	1
LAMC3	9	133928036	133928036	G	G	T	2555.67	1
PRRC2B	9	134353267	134353267	G	G	T	236.12	1
NTNG2	9	135102294	135102294	G	G	C	2894.9	1
COL5A1	9	137708881	137708881	G	G	T	2674.94	0.997520127983771
COL5A1	9	137708882	137708882	G	G	T	2681.59	1
OBP2A	9	138439723	138439723	G	G	T	2054.36	1.00023857400907
OBP2A	9	138439794	138439794	C	C	A	2053.9	1.00001460657198
CACNA1B	9	140811693	140811693	A	A	T	34532.2	0.999987837586606
FREM1	9	14851592	14851592	C	C	A	14349.44	1
HAUS6	9	19058167	19058167	C	C	G	2850.51	1
SLC24A2	9	19516285	19516285	T	T	A	14973.6	1.00001402488014
PIGO	9	35092199	35092199	G	G	C	18135.4	0.969410391251498
ZNF658	9	40772948	40772948	C	C	A	127.42	0.67311146328579
SPATA31A6	9	43627457	43627457	C	C	A	2565.62	1.00119021138935
PTPRD	9	8460523	8460523	G	G	T	9699.6	1
RASEF	9	85622420	85622420	C	C	A	709.62	0.99918332863982
SECISBP2	9	91943595	91943595	G	G	T	1361.3	0.999625498417547
SEMA4D	9	92006263	92006263	C	C	A	6342.62	0.998037793327868
SEMA4D	9	92006264	92006264	C	C	A	6375.4	1.00319586347322
IARS	9	95004448	95004448	T	T	A	8371.97	1.000043002481
WNK2	9	96055354	96055354	C	C	G	1764.5	0.992725451916531
PTCH1	9	98220410	98220410	C	C	A	16866.97	1.0000219368456
CENPI	X	100417903	100417903	C	C	T	7390.97	1.00000135300421
DRP2	X	100503543	100503543	G	G	C	1409.95	0.999581720475846
BTK	X	100613310	100613310	G	G	T	3233.65	1
AMMECR1	X	109507780	109507780	C	C	A	380.07	1.01370922572213
LONRF3	X	118151596	118151596	G	G	T	2129.65	1.00006104662083
TLR8	X	12939284	12939284	G	G	A	5869.38	0.883019855753174
ARHGAP36	X	130218249	130218249	C	C	A	4305.77	0.995415664878861
MAGEC1	X	140995493	140995493	A	A	T	5195.81	1
SLITRK4	X	142717696	142717696	C	C	A	4090.32	1.00164805967298
SLITRK4	X	142718102	142718102	G	G	T	4083.59	1
SLITRK2	X	144904794	144904794	G	G	T	4498.98	1
IL3RA	X	1471274	1471274	G	G	C	3413.33	1
ZNF185	X	152083041	152083041	T	T	G	811.82	1
SSR4	X	153062964	153062964	G	G	T	2659.17	1
MECP2	X	153297886	153297886	G	G	C	566.23	1
FIGF	X	15376214	15376214	G	G	T	1626.14	1.00069538033612
SPRY3	X	155004396	155004396	T	T	A	280.34	1.0017867352773
MAP3K15	X	19389161	19389161	G	G	A	5265.88	0.999920247612176
PHEX	X	22237202	22237202	C	C	A	4840.5	1
MXRA5	X	3228223	3228223	G	G	T	7115.43	1.00058780101951
MXRA5	X	3238801	3238801	C	C	A	7111.25	1
FAM47C	X	37027144	37027144	C	C	A	697.64	1
DUSP21	X	44703497	44703497	A	A	G	626.57	0.999968081201424
TSPYL2	X	53111967	53111967	G	G	T	1126.26	1.00056857554059
HUWE1	X	53574724	53574724	C	C	A	23347.95	0.998543751603798
HUWE1	X	53644083	53644083	C	C	A	23387.65	1.00024163886751
MAGEH1	X	55479419	55479419	G	G	C	1053.08	1
TBX22	X	79286474	79286474	G	G	T	222.79	4.24928476063323
ZNF711	X	84526809	84526809	G	G	T	1138.61	0.999499640091996
PCDH11X	X	91134268	91134268	G	G	T	8621.1	0.868672823179118
NAP1L3	X	92927735	92927735	C	C	A	1223.94	1
SRPX2	X	99921831	99921831	T	T	C	1416.71	0.999985882984055
TNKS2	10	93621874	93621874	C	C	G	2895.23	1.0034937524912
PDGFD	11	103780477	103780477	T	T	C	1457.49	1.00207635771106
OR10AG1	11	55735567	55735567	G	G	C	9065.22	1
OR8H1	11	56057967	56057967	G	G	T	8239.91	1.00155096236242
OR52N2	11	5841596	5841596	C	C	A	8570.29	1.03417862810047
CLPB	11	72006575	72006575	C	C	A	4127.26	1
AKIP1	11	8933196	8933196	C	C	G	47.39	1
FAT3	11	92531077	92531077	C	C	A	28618.16	1.0229707809036
FGF23	12	4479687	4479687	A	A	T	1334.88	1
KCNA1	12	5021401	5021401	C	C	T	8849.82	1.03016884636203
BAZ2A	12	57003980	57003980	A	A	T	3242.25	1
KIF5A	12	57974844	57974844	G	G	A	1540.66	1
NAV3	12	78570239	78570239	G	G	T	2383.15	1
PCDH8	13	53418865	53418865	G	G	T	4870.97	0.835880803452684
SLITRK1	13	84454982	84454982	G	G	C	2931.28	1
GZMH	14	25075882	25075882	C	C	T	2300.25	1.00068735399166
TTLL5	14	76231102	76231102	G	G	T	3559.26	1
APBA2	15	29390729	29390729	G	G	T	2822.94	1.20896270251519
PIGB	15	55611459	55611459	C	C	A	11144.37	1
FBXO22	15	76222283	76222283	G	G	T	2292.09	0.999803711167526
XYLT1	16	17211541	17211541	G	G	T	4412.12	0.999309199872258
ITGAX	16	31382711	31382711	C	C	G	7360.09	1.00017394116712
CDH8	16	61687897	61687897	C	C	T	4452.7	1
IKZF3	17	37944531	37944531	C	C	A	1418.39	1.02926577942905
KLHL11	17	40010662	40010662	G	G	A	2730.77	1
NMT1	17	43175845	43175845	G	G	T	2028.13	1.00010355438084
SRSF1	17	56083844	56083844	T	T	C	67.22	0.996737841043891
SAP30BP	17	73702103	73702103	G	G	T	1081.11	1.00413315252726
TP53	17	7578235	7578235	T	T	C	737.29	1
CELF4	18	34853003	34853003	C	C	G	327.76	1
TXNDC2	18	9886910	9886910	A	A	T	128.47	0.998756122210993
KEAP1	19	10600006	10600006	C	C	A	2180.32	0.99997248186096
CD22	19	35829190	35829190	A	A	C	2616.47	1.00014907800985
HNRNPUL1	19	41807447	41807447	G	G	T	464.76	1
ZNF285	19	44896581	44896581	A	A	T	1311.23	1.00074794886472
NLRP7	19	55445884	55445884	C	C	A	4974.61	0.999837199673595
TNNI3	19	55666180	55666180	G	G	A	18.34	1
EXOSC10	1	11151600	11151600	G	G	A	3438.37	1.00045390929379
AADACL4	1	12711299	12711299	C	C	T	4445.08	1
PADI4	1	17668890	17668890	G	G	A	1985.85	0.996597461646166
PAPPA2	1	176811543	176811543	C	C	A	5403.73	1
KIF21B	1	200969648	200969648	C	C	A	2659.78	1
PLXNA2	1	208216417	208216417	G	G	A	11278.95	0.914285088956548
RYR2	1	237765338	237765338	C	C	A	28382.7	1.00004051928101
FMN2	1	240255621	240255621	G	G	A	3445.05	1
CHML	1	241797243	241797243	G	G	A	2238.6	1
CEP170	1	243354382	243354382	C	C	A	1747.09	1
OR2B11	1	247615143	247615143	C	C	T	7813.35	0.998342771570802
OR14A16	1	247978952	247978952	A	A	G	9532.7	1.00131720475286
HMGB4	1	34330081	34330081	C	C	T	421.51	1.00211592411202
CTPS1	1	41456895	41456895	G	G	A	1997.88	1
CC2D1B	1	52824928	52824928	T	T	A	184.12	1
PTGFR	1	78959135	78959135	A	A	T	9318.11	1
TSHZ2	20	51871865	51871865	C	C	A	346.34	1.00069344120196
CTSZ	20	57576645	57576645	T	T	A	1257.51	1.46948290972831
CHRNA4	20	61982143	61982143	C	C	T	8120.7	1.00006403798931
CHRNA4	20	61982144	61982144	C	C	T	8120.18	1
KRTAP6-3	21	31964831	31964831	G	G	T	2.76	1.42268041237113
PNPLA3	22	44328953	44328953	C	C	T	1525.11	0.999934435258096
ALG12	22	50302947	50302947	G	G	A	11853.6	1.00192971378871
CHKB	22	51020255	51020255	C	C	A	1485.79	0.890889576437857
CHKB	22	51021107	51021107	C	C	T	1666.96	0.999520314673574
ARGFX	3	121305205	121305205	C	C	A	98.85	1
PPARG	3	12458450	12458450	C	C	A	1092.41	0.621849935390588
TRPC1	3	142496497	142496497	G	G	A	12927.82	0.999996132386851
CTNNB1	3	41280817	41280817	T	T	C	4071.22	0.999636604709406
QRFPR	4	122261661	122261661	G	G	T	9669.48	1
FAT4	4	126412637	126412637	G	G	A	33286.34	0.999999699576553
KDR	4	55968660	55968660	G	G	T	9166.53	1.00011783382158
SHROOM3	4	77675651	77675651	A	A	T	1423.63	1
PCDHGA3	5	140725310	140725310	C	C	A	6909.26	1
PCDHGA6	5	140755360	140755360	C	C	A	10158.79	1
SLC36A2	5	150722498	150722498	G	G	T	11747.93	1
GPRIN1	5	176023823	176023823	G	G	T	236.71	1
SQSTM1	5	179260106	179260106	A	A	G	98.02	1
PDZD2	5	32074612	32074612	G	G	A	4800.78	0.999918769799861
ISL1	5	50683340	50683340	T	T	A	25.94	0.99961464354528
BRD9	5	865601	865601	G	G	A	737.9	0.999282261013231
BRD9	5	865602	865602	C	C	A	738.43	1
SMO	7	128846405	128846405	T	T	C	10562.89	0.997288419796424
PLXNA4	7	131887475	131887475	G	G	T	13241.24	0.975737795761244
KMT2C	7	151962175	151962175	A	A	C	4600.71	1
PARP10	8	145058247	145058247	A	A	G	1388.25	1.13397809235193
PRKX	X	3573373	3573373	C	C	A	1946.74	1.17349842065922
MCMBP	10	121591603	121591603	C	C	G	2718.73	1.00007356917157
WAC	10	28905133	28905133	C	C	T	159.73	1
LRRTM3	10	68686790	68686790	G	G	A	3158.52	1
RNLS	10	90332672	90332672	C	C	A	2059.85	1.0992608800064
ATP5L	11	118279753	118279753	G	G	T	1374.3	1.00440702492929
VWA5A	11	124007327	124007327	G	G	C	4223.71	1
ROBO3	11	124740078	124740078	C	C	T	3132.82	0.999948930411302
MUC5B	11	1265896	1265896	C	C	T	9169.89	1
ARL14EP	11	30352809	30352809	T	T	C	310.73	1.00012874569507
ART5	11	3661475	3661475	C	C	T	2194.04	1
TTC17	11	43411267	43411267	G	G	C	7155.96	1.00006987670953
TTC17	11	43411289	43411289	G	G	A	7155.46	1
MYBPC3	11	47364614	47364614	C	C	T	3998.39	0.999100447527355
OR4A15	11	55136023	55136023	G	G	T	8531.76	1.00007853627145
POLR2G	11	62532822	62532822	C	C	T	980.23	1
SART1	11	65732040	65732040	G	G	C	940.49	0.999203178785432
OR2AG2	11	6789999	6789999	C	C	A	10947.33	1.02799456485505
OR10A4	11	6898297	6898297	T	T	A	8116.44	1.00015156724225
PPFIA1	11	70184483	70184483	C	C	G	1530.55	0.995524999512173
TSKU	11	76507537	76507537	C	C	G	746.94	1
NLRP10	11	7982783	7982783	G	G	C	4147.86	1.02093378720639
RIC3	11	8159825	8159825	T	T	C	2142.1	0.999929980161046
FAT3	11	92534374	92534374	T	T	C	28624.5	1.02319740744951
TMEM132B	12	126138528	126138528	C	C	T	4925.21	1
PYROXD1	12	21614019	21614019	G	G	A	1397.1	1.000917023685
LARP4	12	50829374	50829374	A	A	G	836.36	0.999056322045034
OR6C1	12	55714574	55714574	T	T	C	8024.91	0.932107003599541
ZFC3H1	12	72036255	72036255	C	C	T	7767.11	0.999876417179557
ZFC3H1	12	72050808	72050808	G	G	A	7768.07	1
NAV3	12	78562616	78562616	G	G	T	2383.15	1
GPC6	13	94482698	94482698	C	C	A	1693.84	1.00010037374459
ABCC4	13	95724037	95724037	C	C	A	18852.7	1
WARS	14	100820874	100820874	T	T	G	1246.33	0.999863618130766
GPR132	14	105517957	105517957	C	C	T	10008.05	0.999862130011399
MYH7	14	23900998	23900998	C	C	T	4999.52	1.00198411903111
LRFN5	14	42355929	42355929	C	C	A	3759.53	0.999992020342806
NEMF	14	50307515	50307515	C	C	T	3767.04	0.999077050380319
TC2N	14	92249542	92249542	C	C	T	2136.3	0.923477945117839
SERPINA4	14	95034512	95034512	T	T	G	4260.56	1.01608106593404
AK7	14	96949491	96949491	G	G	A	2723.05	1.00038207060224
NPAP1	15	24922224	24922224	C	C	A	1080.53	1
DUOX2	15	45387213	45387213	T	T	A	17723.74	0.999993793673497
MORF4L1	15	79186452	79186452	A	A	G	958.52	1.60628760075746
CRTC3	15	91172586	91172586	C	C	T	8.32	1
IGF1R	15	99478247	99478247	G	G	T	10088.03	1
PRKCB	16	23847552	23847552	G	G	T	4372.88	1.04658671255532
WDR90	16	708613	708613	A	A	G	9584.59	0.999828921275621
PMFBP1	16	72158704	72158704	C	C	A	68.19	1
ADAP2	17	29283319	29283319	G	G	A	885.02	0.998995383278211
OR1A1	17	3119530	3119530	T	T	G	7530.57	0.998656623390401
PLXDC1	17	37239790	37239790	C	C	G	5274.26	1
JUP	17	39925303	39925303	G	G	T	3823.46	1
VMO1	17	4689248	4689248	C	C	G	886.43	1
ACE	17	61559074	61559074	G	G	C	4609.94	1.00035153808763
DNAH2	17	7636522	7636522	C	C	T	27550.2	1.0667696127364
DNAH2	17	7646444	7646444	G	G	C	26843.14	1.03939158563019
TBC1D16	17	77984271	77984271	G	G	C	3829.64	1.00029776674938
ST8SIA5	18	44268875	44268875	G	G	C	3197.53	1
TCEB3C	18	44555306	44555306	G	G	T	2.5	1
KEAP1	19	10602840	10602840	G	G	C	2099.93	0.963102761903888
CARM1	19	11022908	11022908	G	G	C	2695.16	0.936525090085238
CC2D1A	19	14024056	14024056	G	G	A	1186.95	0.996206366924891
KCNK6	19	38817502	38817502	G	G	A	7657.93	0.999998694165794
RYR1	19	39023335	39023335	G	G	A	28564.19	1.00004096205513
NTF4	19	49564715	49564715	C	C	G	1053.6	1
ZNF544	19	58773673	58773673	G	G	C	980.13	1
ZNF324	19	58983439	58983439	C	C	T	1244.7	1.00275522041763
ZNF559	19	9452759	9452759	G	G	C	165.41	1
SLC6A17	1	110735252	110735252	A	A	G	16939.2	1.00203670325003
SV2A	1	149885007	149885007	C	C	A	14913.98	1
IL6R	1	154422396	154422396	A	A	T	3138.91	1
FCRL5	1	157509129	157509129	G	G	T	5362.03	1
COLGALT2	1	183908081	183908081	C	C	A	4191.16	1.00005249418985
PLEKHA6	1	204228701	204228701	T	T	A	897.87	0.999877502839707
RAB7L1	1	205740776	205740776	C	C	G	842.34	0.997914938988272
RYR2	1	237774276	237774276	C	C	A	28381.82	1.0000095132225
SNRNP40	1	31769485	31769485	C	C	A	1782.65	1
LRRC7	1	70541760	70541760	G	G	T	1327.82	0.979846951952949
USP33	1	78194222	78194222	C	C	A	2896.4	0.999634162335287
SPTLC3	20	13053003	13053003	G	G	T	3211.39	1
PXMP4	20	32302525	32302525	C	C	A	5082.02	1
MAVS	20	3845224	3845224	C	C	T	2124.23	1
SULF2	20	46319006	46319006	C	C	T	3290.96	0.993620342442385
TPTE	21	10951323	10951323	G	G	A	6730.51	1.01434748338812
TMPRSS15	21	19737487	19737487	T	T	A	6969.18	1.00815588473556
KRTAP15-1	21	31812989	31812989	T	T	C	6.42	1
TUBA3E	2	130951907	130951907	C	C	A	1167.47	1
TUBA3D	2	132237774	132237774	G	G	T	648.27	1
LRP1B	2	140992396	140992396	T	T	C	15542.14	1
SLC4A10	2	162735721	162735721	T	T	A	16759.8	1.00061793073802
MAP2	2	210570428	210570428	C	C	T	1207.5	1
COL6A3	2	238249550	238249550	G	G	A	20753.68	1.04393613350355
EHD3	2	31489172	31489172	C	C	T	2104.06	0.999439493834432
FAM136A	2	70528037	70528037	C	C	G	82.02	0.994664079553723
CTNNA2	2	80101241	80101241	G	G	A	2650.13	0.999984906628631
SNRNP200	2	96949642	96949642	T	T	C	13114.54	1.00000152502722
PODXL2	3	127381120	127381120	A	A	G	3029.15	0.950360328421238
CCDC174	3	14712462	14712462	G	G	C	502.76	1
GADL1	3	30842577	30842577	G	G	T	1757.15	1.00060361371
CTNNB1	3	41266124	41266124	A	A	G	4072.7	1
SHQ1	3	72866403	72866403	C	C	T	1903.88	0.999868706443363
SCLT1	4	129925026	129925026	T	T	C	253.79	1.00074921135647
NAA15	4	140270690	140270690	G	G	A	3344.18	0.997530171873788
INPP4B	4	143081533	143081533	G	G	A	5445.17	1
SCARB2	4	77116918	77116918	C	C	G	5668.19	1.00007057424499
CNOT6L	4	78652569	78652569	T	T	G	2827.59	1.01910926738197
GK2	4	80329119	80329119	T	T	C	3339.15	1
WDFY3	4	85716110	85716110	C	C	A	24715.64	1.06186543207331
WDFY3	4	85716111	85716111	C	C	G	23275.66	0.999999140734019
FBXL7	5	15937008	15937008	C	C	T	892.09	1
CDH10	5	24537720	24537720	C	C	A	6165.94	1.00794462952852
CDH9	5	26906156	26906156	C	C	A	3989.59	1.00001002619343
SCML4	6	108041921	108041921	T	T	A	1511.28	0.999351963286736
AHI1	6	135763829	135763829	G	G	C	4309.27	1.00007194311388
NUP43	6	150064778	150064778	T	T	A	839.61	1.00181364769893
PBX2	6	32156269	32156269	C	C	G	754.19	1
PBX2	6	32156270	32156270	G	G	A	757.48	1.00436229597316
AARS2	6	44274243	44274243	C	C	A	3169.64	0.999552200210655
PGK2	6	49753774	49753774	G	G	T	764.56	1.00035326904709
RIOK1	6	7414615	7414615	G	G	A	1770.57	1
MDN1	6	90438775	90438775	C	C	A	23861.59	1
MDN1	6	90503650	90503650	T	T	A	24234.83	1.01564187466133
PIK3CG	7	106508499	106508499	G	G	A	8612.83	0.999991872656132
DOCK4	7	111617307	111617307	G	G	A	9389.76	1.00012355409752
CCDC136	7	128457828	128457828	A	A	G	2377.19	1
KLHDC10	7	129736765	129736765	G	G	C	1075.84	1
BRAF	7	140481402	140481402	C	C	A	3325.38	1.09575652930361
PDGFA	7	552037	552037	C	C	G	968.49	1
ZNF92	7	64852924	64852924	G	G	A	907.51	1.00257407366491
AKAP9	7	91737903	91737903	C	C	T	3877.72	1.00280329361139
RGS22	8	101105679	101105679	A	A	C	4644.13	1
SNX31	8	101608886	101608886	C	C	G	3025.02	0.956301272425512
CSMD3	8	114290863	114290863	C	C	A	16642.63	1.00669613287741
WRN	8	30924661	30924661	C	C	T	3190.58	0.984066571259376
DCAF4L2	8	88886032	88886032	C	C	G	1540.11	1
KIAA1429	8	95521993	95521993	G	G	A	7196.09	1.00882500553753
KCNS2	8	99440859	99440859	C	C	A	7828.76	1.00010730819937
ZBTB34	9	129642401	129642401	G	G	C	1549.81	0.999561428967617
ODF2	9	131262373	131262373	C	C	A	865.52	1
SETX	9	135203286	135203286	G	G	C	11891.41	1
UBAC1	9	138837002	138837002	C	C	T	1239.82	1.00062144384811
NUDT2	9	34339067	34339067	C	C	G	619.86	0.91360099044924
TESK1	9	35607349	35607349	G	G	C	1590.09	0.886634325861492
PTPRD	9	8465635	8465635	T	T	A	9699.6	1
SHC3	9	91660680	91660680	C	C	A	1250.88	1
C9orf3	9	97555120	97555120	G	G	C	3280.77	0.970914902117459
DCAF12L2	X	125298632	125298632	C	C	T	1554.37	1.00588893850266
DCAF12L1	X	125685831	125685831	G	G	T	1640.15	1
MAGEA8	X	149013194	149013194	C	C	A	1912.81	1.00152888386242
CD99	X	2640679	2640679	G	G	T	2740.81	1
PJA1	X	68382049	68382049	T	T	G	282.47	1
CDX4	X	72667133	72667133	C	C	A	6.72	1
NOLC1	10	103919024	103919024	G	G	T	1051.43	0.999800311893804
NFKB2	10	104157797	104157797	C	C	T	2245.54	0.999768483477734
SORCS1	10	108923816	108923816	C	C	G	8145.08	0.99975696754412
DPYSL4	10	134006275	134006275	T	T	A	1730.46	1
STAM	10	17737165	17737165	T	T	A	383.01	0.999113082039911
NEBL	10	21158739	21158739	T	T	A	425.16	1
ZNF438	10	31138643	31138643	G	G	T	604.08	0.998462835325036
OGDHL	10	50958893	50958893	C	C	G	2103.84	1.00243958222154
CSTF2T	10	53458690	53458690	G	G	A	1180.01	1.00923700618366
HERC4	10	69700696	69700696	C	C	A	7162.07	0.942535134160577
TBATA	10	72539382	72539382	G	G	A	1111.36	1
PLCE1	10	96018635	96018635	C	C	A	8100.69	1.00023830808667
ATM	11	108205768	108205768	G	G	A	21203.29	1.00159095987125
ARHGAP20	11	110461533	110461533	C	C	G	4207.25	1.01436469150149
TTC12	11	113235676	113235676	G	G	C	2163.61	0.915310093916575
TRIM29	11	119996462	119996462	C	C	A	519.13	0.999980737373348
ROBO4	11	124756669	124756669	C	C	A	4231.3	1.10344701691432
MUC5B	11	1269245	1269245	C	C	A	9169.9	1.00000109052562
SLC6A5	11	20668432	20668432	C	C	A	15353.89	0.999991533161999
NELL1	11	20950015	20950015	G	G	T	2033.97	0.999729665965437
LRRC4C	11	40136851	40136851	T	T	C	4613.17	1
OR52K2	11	4471398	4471398	C	C	A	9153.18	1.00296621452075
OR52A5	11	5153746	5153746	C	C	T	8206.98	0.977156369212891
OR5B12	11	58206722	58206722	C	C	A	8725.38	0.999831554340913
OR56A1	11	6048764	6048764	C	C	A	8157.63	0.999056988511181
NRXN2	11	64390268	64390268	G	G	T	7942.15	1.00011459167586
SPTBN2	11	66472300	66472300	G	G	T	4304.39	1.00011152649568
RBMXL2	11	7111241	7111241	G	G	T	703.97	1
SYT9	11	7335047	7335047	G	G	T	1994.71	0.999488908820331
OR5P2	11	7818288	7818288	C	C	A	10009.35	0.999994005640692
RAB30	11	82698724	82698724	T	T	C	1520.18	0.910811005128697
FAT3	11	92086050	92086050	C	C	A	28631.46	1.02344619621283
SYCP3	12	102131607	102131607	C	C	G	378.55	1
HCFC2	12	104480726	104480726	C	C	A	1472.49	0.997236839431927
BTBD11	12	108010922	108010922	C	C	A	4582.58	1.0002793966778
NAA25	12	112516017	112516017	C	C	A	5341.57	1.00005429410179
KDM2B	12	122018776	122018776	G	G	A	3117.09	1
KDM2B	12	122018777	122018777	G	G	A	3116.97	0.999961502555268
GRIN2B	12	13724849	13724849	G	G	T	11865.27	1.00001517055496
SLCO1B3	12	21032388	21032388	C	C	G	11402.66	0.992825461947957
SLCO1B7	12	21229503	21229503	G	G	T	10333.5	1.00058387969173
KRAS	12	25398284	25398284	C	C	A	1703.92	1.31450965870518
TMTC1	12	29669326	29669326	G	G	T	13547.03	1.01004751619226
IPO8	12	30816432	30816432	G	G	C	8342.03	0.999819021662268
H3F3C	12	31944715	31944715	C	C	A	68.72	1
ABCD2	12	39967542	39967542	G	G	T	4799.65	1.0878527846529
CNTN1	12	41337488	41337488	G	G	T	5795.32	0.999844726390648
CNTN1	12	41410654	41410654	G	G	T	5795.16	0.999817122193429
FGF23	12	4479725	4479725	G	G	T	1334.88	1
DBX2	12	45429822	45429822	G	G	T	62.39	1.00257110718303
KANSL2	12	49073534	49073534	C	C	A	153.1	1
KRT84	12	52778922	52778922	G	G	A	310.68	1
KRT5	12	52908997	52908997	C	C	A	251.56	1.11968665153336
GPR84	12	54757386	54757386	G	G	T	7607.69	1
TIMELESS	12	56814763	56814763	T	T	A	8420.4	0.999792214577038
CHD4	12	6702648	6702648	G	G	C	4425.37	1
MYF6	12	81102680	81102680	G	G	T	884.19	1.30721920785346
LUM	12	91502248	91502248	C	C	A	1672	0.999485910357113
CHAMP1	13	115090570	115090570	A	A	C	49.73	0.99899558055444
RNF17	13	25416251	25416251	G	G	T	6255.1	1.00066710073541
PABPC3	13	25671243	25671243	G	G	A	886.5	0.999030833032816
WASF3	13	27255238	27255238	A	A	G	509.51	1
FLT1	13	28964084	28964084	C	C	A	8292.25	1
FRY	13	32745165	32745165	G	G	A	22290.44	1.00000134587026
AKAP11	13	42869861	42869861	G	G	T	2265.58	0.999148846091087
ZC3H13	13	46559672	46559672	C	C	T	34.08	0.99941348973607
PCDH9	13	67800609	67800609	C	C	G	8104.31	0.999859353891518
FARP1	13	99092992	99092992	C	C	G	3857.96	1
POTEM	14	20020002	20020002	C	C	A	2006.03	0.99999003015877
OR4N5	14	20612049	20612049	A	A	T	10758.39	0.999756528429952
PNP	14	20943064	20943064	G	G	T	1517.1	1.0000131832204
PRKCH	14	61915900	61915900	A	A	G	3315.4	0.995427291533434
SERPINA5	14	95057199	95057199	G	G	T	3185.9	1.00053388606243
TCL1A	14	96178706	96178706	G	G	A	375.27	1.00018656716418
RYR3	15	34064146	34064146	C	C	A	29177.12	1
SLC12A6	15	34530465	34530465	T	T	A	17734.62	1.00054612314626
SPTBN5	15	42168805	42168805	T	T	A	6673.06	1.0002008477574
TRIM69	15	45047534	45047534	A	A	G	787.82	1.00001269341593
SLC24A5	15	48427124	48427124	C	C	G	12831.33	0.987819439472499
TNFAIP8L3	15	51397328	51397328	A	A	G	769.53	1.03903486268262
VPS13C	15	62160902	62160902	G	G	A	19573.45	1.0010540668261
ITGA11	15	68657091	68657091	C	C	A	7088.14	1.00340170240837
MYO9A	15	72190736	72190736	G	G	A	8774.25	1.00030325174797
PGPEP1L	15	99514313	99514313	C	C	A	151.03	0.989906272530642
GPRC5B	16	19873217	19873217	G	G	C	11699.17	1
ACSM2B	16	20563612	20563612	C	C	A	2607.63	1.00001533983487
EARS2	16	23540900	23540900	C	C	A	743.95	0.708220286543862
GTF3C1	16	27523148	27523148	C	C	G	7303.42	0.999908270571693
TRIM72	16	31230652	31230652	G	G	T	1928.88	0.999455938816434
ZNF423	16	49670060	49670060	C	C	G	1567.73	1
FTO	16	53967990	53967990	C	C	T	1071.45	0.859428892275608
MMP2	16	55519237	55519237	G	G	C	2199.58	1.0006050267258
CES3	16	66998348	66998348	G	G	A	3666.08	1.00044754450885
[truncated: 901,861 more rows]
