# Supplementary material for: Cancer genomes tolerate deleterious coding mutations through somatic copy number amplifications of wild-type regions
Source: Nat Commun. 2023 Jun 16;14:3594. doi: 10.1038/s41467-023-39313-8 (PMC10276008; doi:10.1038/s41467-023-39313-8)
Supplement: Supplementary file 9 — Source data file [file 41467_2023_39313_MOESM9_ESM.xlsx]

## Sheet: Figure 1b
Figure 1b - Correlation between the mean μ score and mean amplification frequency calculated using Spearman’s test
Tumor type	Mean amplification frequency	Mean mutation frequency
LUAD	0.123534214123407	-6.09907880530922
LUSC	0.177527565554664	-6.06524806242591
BRCA	0.135479838818361	-6.65699775411029
CESC	0.144491973351034	-6.15899441378679
THCA	0.00867707705744163	-7.41592975251108
HNSC	0.118943155986144	-6.36980367134445
PAAD	0.0595621695139312	-6.43141375613621
COADREAD	0.142061290040368	-5.85759026170935
GBMLGG	0.0783167142257436	-6.67135593258164
OV	0.283811398412616	-6.64829685058608
BLCA	0.150828378880988	-6.20523267441148
PCPG	0.0486330955496461	-7.60145752690906
PRAD	0.0353304583550247	-6.91822454037119
KIRC	0.0882919586685948	-6.84958857191237
MESO	0.104161219094105	-7.03631842408083
TGCT	0.152160234899329	-7.40538339526313
KIRP	0.154777855567895	-6.73609289122299
SARC	0.172311115591785	-6.59830380613242
LIHC	0.145841604436462	-6.52593065510025
ESCA	0.183021685999147	-6.25355035978249
STAD	0.120082799763429	-5.98835866499218
UCS	0.266518855864493	-6.25585063604801
SKCM	0.159995590259852	-5.80389119466516

## Sheet: Figure 1c
Figure 1c - Spearman’s correlations between amplification frequency and μ score in 23 analyzed cancer types
Tumor type	Spearman's correlation	Spearman's p-value
LUAD	0.356466	0.00144837
LUSC	0.304114	0.00698961
BRCA	0.310942	0.00577468
CESC	0.254113	0.0250213
THCA	0.272672	0.0157243
HNSC	0.227658	0.0452132
PAAD	0.258161	0.0224871
COADREAD	0.271134	0.0165976
GBMLGG	0.284842	0.0117182
OV	0.180516	0.113657
BLCA	0.176216	0.122631
PCPG	-0.0433644	0.70619
PRAD	0.147587	0.196816
KIRC	0.176686	0.121752
MESO	0.105377	0.358515
TGCT	0.215444	0.0581796
KIRP	0.0528712	0.64506
SARC	-0.00937038	0.935039
LIHC	0.133171	0.244548
ESCA	0.152013	0.183609
STAD	0.107348	0.3488
UCS	-0.0212066	0.853532
SKCM	-0.000404661	0.997195

## Sheet: Figure 1d
Figure 1d - Spearman’s correlations between amplification frequency and μ score and between deletion frequency and μ score
Tumor type	Condition	Spearman's correlation	Spearman's p-value
LUAD	control	0.356466	0.00144837
BRCA	control	0.310942	0.00577468
LUSC	control	0.304114	0.00698961
GBMLGG	control	0.284842	0.0117182
THCA	control	0.272672	0.0157243
COADREAD	control	0.271134	0.0165976
PAAD	control	0.258161	0.0224871
CESC	control	0.254113	0.0250213
HNSC	control	0.227658	0.0452132
LUAD	deletions	-0.243339	0.0320527
LUSC	deletions	-0.344048	0.00215377
BRCA	deletions	-0.161699	0.156983
CESC	deletions	-0.252596	0.0259241
THCA	deletions	-0.0331798	0.773053
HNSC	deletions	-0.180465	0.11376
PAAD	deletions	-0.0698668	0.542536
COADREAD	deletions	-0.0100027	0.930661
GBMLGG	deletions	0.00150482	0.98963

## Sheet: Figure 1e
Figure 1e - Correlations with different segmentat length
Segment Length	Sperman's correlation	Sperman's p-value
Gene	0.080595	0.0101686
1	0.0774521	0.0257625
2	0.0953313	0.0152665
3	0.0997594	0.0346719
4	0.125056	0.0202671
5	0.113921	0.0667232
6	0.141139	0.0154709
7	0.14686	0.0294045
8	0.168754	0.0109006
9	0.173414	0.0116791
10	0.184255	0.0117883
11	0.198347	0.0086226
12	0.216621	0.00395393
13	0.182691	0.018361
14	0.197857	0.0197705
15	0.214933	0.00887663
16	0.200447	0.0174569
17	0.201618	0.0195299
18	0.208606	0.0181461
19	0.233796	0.0108533
20	0.245006	0.0104535
21	0.241112	0.0157533
22	0.239261	0.016908
23	0.252789	0.0103866
24	0.242053	0.0173311
25	0.255208	0.0151465
26	0.235805	0.0275583
27	0.243228	0.0250975
28	0.241781	0.028788
29	0.232685	0.0414299
30	0.244451	0.036198
31	0.25541	0.0305075
32	0.28645	0.0153951
33	0.28645	0.0153951
34	0.276976	0.0182221
35	0.282443	0.0163118
36	0.282234	0.0167749
37	0.270307	0.0255392
38	0.268656	0.0273227
39	0.289932	0.0203118
40	0.302069	0.0162602
41	0.303125	0.0212665
42	0.316413	0.0206816
43	0.296995	0.0217755
44	0.29223	0.0301325
45	0.232535	0.0301325
46	0.22224	0.0301325
47	0.2432	0.0301325
48	0.26223	0.0301325
49	0.31341	0.025886
50	0.214235	0.127209
Arm	0.103972	0.49411
Chromosome	0.0867408	0.592142

## Sheet: Figure 1f
Figure 1f - Correlation between Spearman’s correlation (between amplification frequency and μ score) and mutation burden calculated using Spearman’s test
Tumor type	Spearman's correlation	Tumor mutation Burden (Log10)
LUAD	0.356466	1.85743
LUSC	0.304114	1.79685
BRCA	0.310942	1.65078
CESC	0.254113	1.61033
THCA	0.272672	0.756701
HNSC	0.227658	1.63738
PAAD	0.258161	1.19146
COADREAD	0.271134	2.19001
GBMLGG	0.284842	1.63613
OV	0.180516	1.05809
BLCA	0.176216	1.73707
PCPG	-0.0433644	0.00145492
PRAD	0.147587	1.18868
KIRC	0.176686	1.12372
MESO	0.105377	0.183954
TGCT	0.215444	0.0423191
KIRP	0.0528712	1.10894
SARC	-0.00937038	1.00536
LIHC	0.133171	1.32378
ESCA	0.152013	1.20257
STAD	0.107348	1.98996
UCS	-0.0212066	0.607491
SKCM	-0.000404661	1.4861

## Sheet: Figure 2 and S3
Tumor type	Condition	Spearman's correlation	Spearman's p-value
TGCT	aggregation_causing	-0.298673	0.0375138
THCA	aggregation_causing	0.199427	0.0820597
BRCA	aggregation_causing	0.174952	0.125371
LUSC	aggregation_causing	0.160232	0.160819
LUAD	aggregation_causing	0.159119	0.163775
OV	aggregation_causing	0.122144	0.286083
UCS	aggregation_causing	-0.120484	0.302472
COADREAD	aggregation_causing	0.117364	0.305467
SARC	aggregation_causing	-0.102062	0.373147
PRAD	aggregation_causing	0.100419	0.380926
CESC	aggregation_causing	0.0942728	0.410864
MESO	aggregation_causing	-0.1022	0.425433
GBMLGG	aggregation_causing	0.0867613	0.449262
PAAD	aggregation_causing	0.0818933	0.47598
SKCM	aggregation_causing	-0.0739013	0.520211
PCPG	aggregation_causing	0.0891295	0.521576
ESCA	aggregation_causing	0.046953	0.684517
BLCA	aggregation_causing	-0.044955	0.695359
KIRC	aggregation_causing	-0.0416677	0.717191
KIRP	aggregation_causing	-0.0332705	0.77202
HNSC	aggregation_causing	0.0296539	0.796241
STAD	aggregation_causing	-0.0180452	0.875188
LIHC	aggregation_causing	-0.013417	0.907055
LUAD	CADD_highlyDamaging	0.341418	0.00233811
BRCA	CADD_highlyDamaging	0.327533	0.00356787
GBMLGG	CADD_highlyDamaging	0.312156	0.0055795
LUSC	CADD_highlyDamaging	0.282414	0.012478
COADREAD	CADD_highlyDamaging	0.280618	0.0130671
THCA	CADD_highlyDamaging	0.273877	0.0152514
HNSC	CADD_highlyDamaging	0.267543	0.0181352
PAAD	CADD_highlyDamaging	0.261335	0.020827
CESC	CADD_highlyDamaging	0.229935	0.0430621
TGCT	CADD_highlyDamaging	0.193841	0.0979591
BLCA	CADD_highlyDamaging	0.158335	0.165881
OV	CADD_highlyDamaging	0.147991	0.19558
ESCA	CADD_highlyDamaging	0.146524	0.200085
KIRC	CADD_highlyDamaging	0.118035	0.30337
MESO	CADD_highlyDamaging	0.105693	0.357067
LIHC	CADD_highlyDamaging	0.100317	0.381408
SARC	CADD_highlyDamaging	0.0901251	0.431825
PCPG	CADD_highlyDamaging	0.0893358	0.439733
STAD	CADD_highlyDamaging	0.0714855	0.533205
KIRP	CADD_highlyDamaging	0.0630635	0.582609
PRAD	CADD_highlyDamaging	0.0573224	0.617447
SKCM	CADD_highlyDamaging	-0.0270744	0.813978
UCS	CADD_highlyDamaging	0.0150609	0.895716
LUAD	CADD_moderatelyDamaging	0.33287	0.00303949
LUSC	CADD_moderatelyDamaging	0.298701	0.00810773
COADREAD	CADD_moderatelyDamaging	0.289824	0.0102846
KIRC	CADD_moderatelyDamaging	0.283985	0.0117453
GBMLGG	CADD_moderatelyDamaging	0.257097	0.0233238
THCA	CADD_moderatelyDamaging	0.2291	0.0436321
HNSC	CADD_moderatelyDamaging	0.214937	0.0589383
BRCA	CADD_moderatelyDamaging	0.213167	0.0610936
LIHC	CADD_moderatelyDamaging	0.212711	0.0616581
PAAD	CADD_moderatelyDamaging	0.212371	0.0619457
PRAD	CADD_moderatelyDamaging	0.181831	0.111017
ESCA	CADD_moderatelyDamaging	0.168376	0.140384
CESC	CADD_moderatelyDamaging	0.15444	0.176645
BLCA	CADD_moderatelyDamaging	0.128947	0.259935
OV	CADD_moderatelyDamaging	0.125583	0.272652
SKCM	CADD_moderatelyDamaging	0.121917	0.287633
STAD	CADD_moderatelyDamaging	0.0942222	0.411116
UCS	CADD_moderatelyDamaging	-0.0694875	0.544734
MESO	CADD_moderatelyDamaging	0.0680381	0.556567
SARC	CADD_moderatelyDamaging	0.0568166	0.620559
KIRP	CADD_moderatelyDamaging	-0.0482682	0.674131
TGCT	CADD_moderatelyDamaging	0.0479209	0.690854
PCPG	CADD_moderatelyDamaging	0.00523508	0.964445
LUAD	control	0.356466	0.00144837
BRCA	control	0.310942	0.00577468
LUSC	control	0.304114	0.00698961
GBMLGG	control	0.284842	0.0117182
THCA	control	0.272672	0.0157243
COADREAD	control	0.271134	0.0165976
PAAD	control	0.258161	0.0224871
CESC	control	0.254113	0.0250213
HNSC	control	0.227658	0.0452132
TGCT	control	0.215444	0.0581796
OV	control	0.180516	0.113657
KIRC	control	0.176686	0.121752
BLCA	control	0.176216	0.122631
ESCA	control	0.152013	0.183609
PRAD	control	0.147587	0.196816
LIHC	control	0.133171	0.244548
STAD	control	0.107348	0.3488
MESO	control	0.105377	0.358515
KIRP	control	0.0528712	0.64506
PCPG	control	-0.0433644	0.70619
UCS	control	-0.0212066	0.853532
SARC	control	-0.00937038	0.935039
SKCM	control	-0.000404661	0.997195
LUAD	deletions	-0.243339	0.0320527
LUSC	deletions	-0.344048	0.00215377
BRCA	deletions	-0.161699	0.156983
CESC	deletions	-0.252596	0.0259241
THCA	deletions	-0.0331798	0.773053
HNSC	deletions	-0.180465	0.11376
PAAD	deletions	-0.0698668	0.542536
COADREAD	deletions	-0.0100027	0.930661
GBMLGG	deletions	0.00150482	0.98963
SKCM	deletions	-0.0408579	0.721938
OV	deletions	-0.152771	0.181411
BLCA	deletions	-0.198776	0.0810979
PCPG	deletions	0.115127	0.315524
PRAD	deletions	-0.153708	0.179079
KIRC	deletions	-0.328823	0.00343313
MESO	deletions	-0.179328	0.116188
TGCT	deletions	-0.266419	0.0183864
KIRP	deletions	-0.12963	0.257403
SARC	deletions	0.00519733	0.963981
LIHC	deletions	-0.139772	0.221782
ESCA	deletions	-0.120803	0.291434
STAD	deletions	-0.106514	0.352577
UCS	deletions	0.148598	0.193738
LUAD	expressed	0.362916	0.00117161
COADREAD	expressed	0.325662	0.0037718
THCA	expressed	0.30413	0.00678765
BRCA	expressed	0.290229	0.0101753
LUSC	expressed	0.273435	0.0156727
CESC	expressed	0.267138	0.0183159
PAAD	expressed	0.256884	0.0231862
GBMLGG	expressed	0.253152	0.0255899
TGCT	expressed	0.233894	0.0393003
HNSC	expressed	0.218402	0.0548998
KIRC	expressed	0.190293	0.0951618
OV	expressed	0.181199	0.11228
ESCA	expressed	0.168072	0.141109
BLCA	expressed	0.155225	0.174438
LIHC	expressed	0.136762	0.231969
PRAD	expressed	0.136079	0.234326
KIRP	expressed	0.106564	0.352347
STAD	expressed	0.105199	0.35858
MESO	expressed	0.0697792	0.543808
PCPG	expressed	0.0515846	0.653774
SKCM	expressed	0.038329	0.739006
SARC	expressed	0.0210802	0.854396
UCS	expressed	-0.0052985	0.963279
LUAD	haploinsufficient	0.424019	0.000126591
LUSC	haploinsufficient	0.377053	0.000725302
TGCT	haploinsufficient	0.332512	0.00313056
GBMLGG	haploinsufficient	0.316734	0.00489517
THCA	haploinsufficient	0.300921	0.007426
BRCA	haploinsufficient	0.292808	0.00950161
COADREAD	haploinsufficient	0.282995	0.0122921
CESC	haploinsufficient	0.280997	0.0129407
PAAD	haploinsufficient	0.277724	0.013823
HNSC	haploinsufficient	0.270527	0.0168493
BLCA	haploinsufficient	0.186864	0.10135
ESCA	haploinsufficient	0.168047	0.141169
PRAD	haploinsufficient	0.168022	0.14123
STAD	haploinsufficient	0.154112	0.177576
SARC	haploinsufficient	0.136863	0.231622
KIRP	haploinsufficient	0.112482	0.326127
MESO	haploinsufficient	0.11261	0.326288
KIRC	haploinsufficient	0.0955386	0.405377
OV	haploinsufficient	0.0953098	0.405718
LIHC	haploinsufficient	0.0874948	0.445427
SKCM	haploinsufficient	0.0778973	0.497839
UCS	haploinsufficient	-0.0548692	0.632603
PCPG	haploinsufficient	0.0376882	0.744864
LUAD	haploinsufficient_GHIS	0.396629	0.000360782
THCA	haploinsufficient_GHIS	0.355326	0.00141119
PAAD	haploinsufficient_GHIS	0.310982	0.00558418
GBMLGG	haploinsufficient_GHIS	0.304544	0.00690693
TGCT	haploinsufficient_GHIS	0.300386	0.00794583
CESC	haploinsufficient_GHIS	0.288408	0.0106756
COADREAD	haploinsufficient_GHIS	0.2856	0.0114892
LUSC	haploinsufficient_GHIS	0.275762	0.0147833
KIRC	haploinsufficient_GHIS	0.255343	0.0240543
BRCA	haploinsufficient_GHIS	0.222651	0.0502605
HNSC	haploinsufficient_GHIS	0.220425	0.0526486
BLCA	haploinsufficient_GHIS	0.156059	0.172111
STAD	haploinsufficient_GHIS	0.148649	0.193585
KIRP	haploinsufficient_GHIS	0.143009	0.211182
OV	haploinsufficient_GHIS	0.137951	0.227908
PRAD	haploinsufficient_GHIS	0.107222	0.34937
ESCA	haploinsufficient_GHIS	0.07839	0.494323
UCS	haploinsufficient_GHIS	-0.0734835	0.521799
MESO	haploinsufficient_GHIS	0.0566276	0.622406
LIHC	haploinsufficient_GHIS	0.0477371	0.677517
SARC	haploinsufficient_GHIS	0.0414649	0.717978
SKCM	haploinsufficient_GHIS	-0.017236	0.88094
PCPG	haploinsufficient_GHIS	0.00753724	0.947781
LUSC	non_aggregation_causing	0.329582	0.00335601
LUAD	non_aggregation_causing	0.318302	0.00467856
BRCA	non_aggregation_causing	0.309703	0.00598015
GBMLGG	non_aggregation_causing	0.286283	0.0112865
COADREAD	non_aggregation_causing	0.283602	0.0121008
HNSC	non_aggregation_causing	0.271867	0.0162979
KIRC	non_aggregation_causing	0.238018	0.0358663
ESCA	non_aggregation_causing	0.226267	0.0465711
PAAD	non_aggregation_causing	0.213332	0.0607471
CESC	non_aggregation_causing	0.208007	0.0677439
TGCT	non_aggregation_causing	0.173104	0.132188
BLCA	non_aggregation_causing	0.170146	0.136214
OV	non_aggregation_causing	0.15568	0.173166
LIHC	non_aggregation_causing	0.117895	0.303272
THCA	non_aggregation_causing	0.117854	0.304118
PRAD	non_aggregation_causing	0.116049	0.310947
UCS	non_aggregation_causing	0.0996851	0.384428
SARC	non_aggregation_causing	0.0532758	0.642529
STAD	non_aggregation_causing	0.0516825	0.652519
MESO	non_aggregation_causing	0.0489137	0.670637
SKCM	non_aggregation_causing	-0.0422492	0.713414
KIRP	non_aggregation_causing	-0.0169324	0.882834
PCPG	non_aggregation_causing	0.0107621	0.925494
LUSC	non_expressed	0.309829	0.00595889
LUAD	non_expressed	0.258514	0.0225533
GBMLGG	non_expressed	0.247279	0.0303964
PRAD	non_expressed	0.238141	0.0385395
BLCA	non_expressed	0.233248	0.0400838
BRCA	non_expressed	0.216657	0.0569044
STAD	non_expressed	0.204927	0.0738891
HNSC	non_expressed	0.173333	0.128947
MESO	non_expressed	-0.193168	0.153751
OV	non_expressed	0.144248	0.207221
UCS	non_expressed	0.147132	0.227092
THCA	non_expressed	0.132065	0.258704
COADREAD	non_expressed	0.116858	0.307567
SARC	non_expressed	-0.107177	0.356009
PAAD	non_expressed	0.106604	0.359372
KIRP	non_expressed	-0.105126	0.365328
KIRC	non_expressed	-0.101273	0.384036
LIHC	non_expressed	0.0586376	0.609387
CESC	non_expressed	0.0452585	0.693404
ESCA	non_expressed	-0.0312921	0.790861
SKCM	non_expressed	-0.0280354	0.8075
PCPG	non_expressed	0.024996	0.858722
TGCT	non_expressed	-0.0290598	0.888404
LUAD	non_haploinsufficient	0.292454	0.00959169
LUSC	non_haploinsufficient	0.242277	0.0328285
BRCA	non_haploinsufficient	0.209904	0.0652339
GBMLGG	non_haploinsufficient	0.207577	0.0683236
OV	non_haploinsufficient	0.184714	0.105395
LIHC	non_haploinsufficient	0.156995	0.169529
CESC	non_haploinsufficient	0.152594	0.181922
COADREAD	non_haploinsufficient	0.140581	0.219098
THCA	non_haploinsufficient	0.128712	0.261402
MESO	non_haploinsufficient	-0.119894	0.295765
HNSC	non_haploinsufficient	0.115922	0.311478
PAAD	non_haploinsufficient	0.114924	0.316384
PRAD	non_haploinsufficient	0.113722	0.320799
ESCA	non_haploinsufficient	0.111749	0.329307
KIRC	non_haploinsufficient	0.0876603	0.445364
TGCT	non_haploinsufficient	0.0868251	0.449729
BLCA	non_haploinsufficient	0.0711314	0.535239
KIRP	non_haploinsufficient	-0.0460173	0.688526
SARC	non_haploinsufficient	-0.0452332	0.693567
PCPG	non_haploinsufficient	-0.0360675	0.753902
SKCM	non_haploinsufficient	-0.0121651	0.915813
UCS	non_haploinsufficient	0.0113937	0.921035
STAD	non_haploinsufficient	-0.00400865	0.972235
LUAD	non_haploinsufficient_GHIS	0.247031	0.0294753
BRCA	non_haploinsufficient_GHIS	0.225003	0.0478347
LUSC	non_haploinsufficient_GHIS	0.219616	0.0535398
GBMLGG	non_haploinsufficient_GHIS	0.214988	0.0588776
OV	non_haploinsufficient_GHIS	0.169868	0.136863
THCA	non_haploinsufficient_GHIS	0.164775	0.149405
CESC	non_haploinsufficient_GHIS	0.149964	0.189639
COADREAD	non_haploinsufficient_GHIS	0.146474	0.200241
HNSC	non_haploinsufficient_GHIS	0.145057	0.204663
ESCA	non_haploinsufficient_GHIS	0.12399	0.27882
LIHC	non_haploinsufficient_GHIS	0.11701	0.306936
PAAD	non_haploinsufficient_GHIS	0.107248	0.349997
MESO	non_haploinsufficient_GHIS	-0.0826779	0.471749
PCPG	non_haploinsufficient_GHIS	0.0783112	0.504242
BLCA	non_haploinsufficient_GHIS	0.066579	0.561732
KIRP	non_haploinsufficient_GHIS	-0.0398968	0.728222
UCS	non_haploinsufficient_GHIS	-0.032006	0.780465
PRAD	non_haploinsufficient_GHIS	0.0312472	0.785545
KIRC	non_haploinsufficient_GHIS	0.027593	0.810481
TGCT	non_haploinsufficient_GHIS	0.0161669	0.891845
STAD	non_haploinsufficient_GHIS	-0.0130123	0.909849
SKCM	non_haploinsufficient_GHIS	0.00620902	0.956974
SARC	non_haploinsufficient_GHIS	-0.000518469	0.996485
LUAD	non_synonymous	0.347968	0.00190329
BRCA	non_synonymous	0.312131	0.00558351
LUSC	non_synonymous	0.304619	0.00689242
GBMLGG	non_synonymous	0.279252	0.0135313
THCA	non_synonymous	0.277213	0.0140058
HNSC	non_synonymous	0.269515	0.0172761
COADREAD	non_synonymous	0.265089	0.0192548
CESC	non_synonymous	0.265064	0.0192666
PAAD	non_synonymous	0.257099	0.0230672
KIRC	non_synonymous	0.214269	0.0595966
TGCT	non_synonymous	0.18366	0.109847
BLCA	non_synonymous	0.160915	0.159025
ESCA	non_synonymous	0.158057	0.166634
LIHC	non_synonymous	0.15004	0.189413
OV	non_synonymous	0.143869	0.208428
PRAD	non_synonymous	0.130844	0.252945
STAD	non_synonymous	0.0869131	0.448467
SARC	non_synonymous	0.0545151	0.634803
MESO	non_synonymous	0.0409596	0.7218
KIRP	non_synonymous	0.0328659	0.77472
UCS	non_synonymous	-0.00939567	0.934864
SKCM	non_synonymous	-0.00733448	0.949184
PCPG	non_synonymous	-0.00147963	0.989742
GBMLGG	polyphen_highlyDamaging	0.368555	0.000969976
LUAD	polyphen_highlyDamaging	0.344984	0.00209142
LUSC	polyphen_highlyDamaging	0.338788	0.00253655
BRCA	polyphen_highlyDamaging	0.319491	0.00452009
COADREAD	polyphen_highlyDamaging	0.280542	0.0130926
HNSC	polyphen_highlyDamaging	0.259576	0.0219898
CESC	polyphen_highlyDamaging	0.23039	0.0426423
THCA	polyphen_highlyDamaging	0.207054	0.0689282
KIRC	polyphen_highlyDamaging	0.17723	0.120591
PAAD	polyphen_highlyDamaging	0.167707	0.142199
OV	polyphen_highlyDamaging	0.152746	0.181484
TGCT	polyphen_highlyDamaging	0.145444	0.216296
BLCA	polyphen_highlyDamaging	0.123661	0.280104
LIHC	polyphen_highlyDamaging	0.108208	0.344935
SARC	polyphen_highlyDamaging	0.10358	0.366054
ESCA	polyphen_highlyDamaging	0.0892652	0.436245
KIRP	polyphen_highlyDamaging	0.0830941	0.468714
STAD	polyphen_highlyDamaging	0.0712326	0.534658
MESO	polyphen_highlyDamaging	0.0470422	0.682551
PCPG	polyphen_highlyDamaging	0.0370305	0.749169
SKCM	polyphen_highlyDamaging	0.0188547	0.869852
PRAD	polyphen_highlyDamaging	0.0182223	0.873973
UCS	polyphen_highlyDamaging	0.00532379	0.963103
LUAD	polyphen_moderatelyDamaging	0.367999	0.00098836
LUSC	polyphen_moderatelyDamaging	0.321008	0.00432474
COADREAD	polyphen_moderatelyDamaging	0.25864	0.0224856
PRAD	polyphen_moderatelyDamaging	0.256414	0.0237033
GBMLGG	polyphen_moderatelyDamaging	0.238888	0.0354101
KIRC	polyphen_moderatelyDamaging	0.236222	0.0373294
THCA	polyphen_moderatelyDamaging	0.233172	0.0399292
BRCA	polyphen_moderatelyDamaging	0.233071	0.0402385
HNSC	polyphen_moderatelyDamaging	0.221386	0.0516062
PAAD	polyphen_moderatelyDamaging	0.210892	0.0638282
CESC	polyphen_moderatelyDamaging	0.197284	0.0834417
ESCA	polyphen_moderatelyDamaging	0.181856	0.110966
LIHC	polyphen_moderatelyDamaging	0.166934	0.14385
BLCA	polyphen_moderatelyDamaging	0.164253	0.150468
OV	polyphen_moderatelyDamaging	0.140277	0.220102
TGCT	polyphen_moderatelyDamaging	0.134914	0.251768
PCPG	polyphen_moderatelyDamaging	0.110847	0.34376
UCS	polyphen_moderatelyDamaging	0.0973836	0.395542
STAD	polyphen_moderatelyDamaging	0.0803627	0.483495
KIRP	polyphen_moderatelyDamaging	-0.0716372	0.532334
SARC	polyphen_moderatelyDamaging	0.0424765	0.711396
MESO	polyphen_moderatelyDamaging	0.0423632	0.712674
SKCM	polyphen_moderatelyDamaging	0.018842	0.869939
LUAD	remove_BOTH	0.347791	0.00191401
LUSC	remove_BOTH	0.306972	0.00645606
BRCA	remove_BOTH	0.284816	0.0117259
THCA	remove_BOTH	0.27838	0.0135913
COADREAD	remove_BOTH	0.263243	0.0201361
GBMLGG	remove_BOTH	0.25515	0.0244199
CESC	remove_BOTH	0.255125	0.0244345
PAAD	remove_BOTH	0.24305	0.0320198
TGCT	remove_BOTH	0.203608	0.073782
HNSC	remove_BOTH	0.201356	0.0771701
KIRC	remove_BOTH	0.159716	0.162479
BLCA	remove_BOTH	0.15659	0.170642
ESCA	remove_BOTH	0.155832	0.172743
PRAD	remove_BOTH	0.13135	0.251103
LIHC	remove_BOTH	0.130287	0.254982
OV	remove_BOTH	0.129857	0.256563
STAD	remove_BOTH	0.0651121	0.5704
MESO	remove_BOTH	0.0545411	0.635307
PCPG	remove_BOTH	-0.0518755	0.651947
KIRP	remove_BOTH	0.0365331	0.750356
UCS	remove_BOTH	-0.0318289	0.78165
SARC	remove_BOTH	-0.00524792	0.96363
SKCM	remove_BOTH	-3.7937e-05	0.999737
LUAD	remove_OG	0.346274	0.00200814
LUSC	remove_OG	0.292201	0.00965649
BRCA	remove_OG	0.284083	0.0119512
THCA	remove_OG	0.274905	0.014858
COADREAD	remove_OG	0.261574	0.0209625
GBMLGG	remove_OG	0.25816	0.0227438
CESC	remove_OG	0.251786	0.0264168
PAAD	remove_OG	0.239307	0.0348463
TGCT	remove_OG	0.205758	0.0707228
HNSC	remove_OG	0.205807	0.0707529
KIRC	remove_OG	0.164015	0.151317
BLCA	remove_OG	0.155806	0.172814
ESCA	remove_OG	0.144198	0.207382
OV	remove_OG	0.129478	0.257965
PRAD	remove_OG	0.128947	0.259935
LIHC	remove_OG	0.113975	0.319718
STAD	remove_OG	0.0739387	0.519217
MESO	remove_OG	0.066251	0.564412
UCS	remove_OG	-0.046169	0.687552
PCPG	remove_OG	-0.0449199	0.696156
KIRP	remove_OG	0.0351927	0.759235
SARC	remove_OG	-0.00871281	0.939595
SKCM	remove_OG	-0.00528589	0.963366
LUAD	remove_TSG	0.360083	0.00128664
LUSC	remove_TSG	0.314964	0.00515043
BRCA	remove_TSG	0.31332	0.00539798
THCA	remove_TSG	0.289086	0.0102589
GBMLGG	remove_TSG	0.27379	0.0155344
COADREAD	remove_TSG	0.273258	0.0157422
CESC	remove_TSG	0.259196	0.0221896
PAAD	remove_TSG	0.254026	0.0248178
HNSC	remove_TSG	0.225534	0.0473006
TGCT	remove_TSG	0.209728	0.0653408
OV	remove_TSG	0.187901	0.099443
BLCA	remove_TSG	0.177481	0.119937
KIRC	remove_TSG	0.164597	0.149852
ESCA	remove_TSG	0.161497	0.157508
PRAD	remove_TSG	0.153302	0.179885
LIHC	remove_TSG	0.144754	0.20562
STAD	remove_TSG	0.102467	0.371248
MESO	remove_TSG	0.0920484	0.422826
KIRP	remove_TSG	0.054161	0.637007
PCPG	remove_TSG	-0.046526	0.685851
UCS	remove_TSG	-0.0098762	0.931536
SARC	remove_TSG	-0.00577903	0.959943
SKCM	remove_TSG	0.00308554	0.978611
LUAD	synonymous	0.357832	0.00138525
LUSC	synonymous	0.296602	0.0085821
THCA	synonymous	0.259378	0.0218376
GBMLGG	synonymous	0.257224	0.0232541
COADREAD	synonymous	0.247461	0.0291869
BRCA	synonymous	0.238357	0.0358297
PRAD	synonymous	0.18393	0.106901
OV	synonymous	0.178164	0.118501
PAAD	synonymous	0.173031	0.129786
PCPG	synonymous	-0.166896	0.146851
CESC	synonymous	0.138886	0.224745
UCS	synonymous	-0.13049	0.25424
HNSC	synonymous	0.128163	0.262862
LIHC	synonymous	0.106311	0.353496
BLCA	synonymous	0.105376	0.357768
STAD	synonymous	0.0813743	0.477991
MESO	synonymous	0.0792635	0.490307
KIRC	synonymous	0.0747743	0.51528
SKCM	synonymous	-0.0376335	0.743577
ESCA	synonymous	0.0314243	0.784359
TGCT	synonymous	0.0293266	0.806434
KIRP	synonymous	-0.0110143	0.923659
SARC	synonymous	0.00686655	0.952397

## Sheet: Figure 3
Figure 3 - BRCA and PAAD correlations using different models
Tumor type	Spearman's correlation	Spearman's p-value	Condition
BRCA	0.301892	0.00722757	amplification frequency ~ OG + GO
BRCA	0.310942	0.00577468	amplification frequency ~ 𝝻 score
BRCA	0.397564	0.000348579	amplification frequency ~ OG + GO + 𝝻 score
PAAD	0.169658	0.137549	amplification frequency ~ OG + GO
PAAD	0.258161	0.0224871	amplification frequency ~ 𝝻 score
PAAD	0.30906	0.00590111	amplification frequency ~ OG + GO + 𝝻 score
Figure 3 - Control correlations for BRCA and PAAD
Tumor type	Spearman's correlation	Spearman's p-value	Condition
BRCA	0.235297828834716	0.0381019819446091	PAAD amplification frequency ~ BRCA OG + GO + 𝝻 score
BRCA	0.266556228581545	0.0185784061607587	BRCA amplification frequency ~ PAAD 𝝻 score
PAAD	0.262180857117566	0.0206586713728721	BRCA amplification frequency ~ PAAD OG + GO + 𝝻 score
PAAD	0.236423300901936	0.0371633120042894	PAAD amplification frequency ~ BRCA 𝝻 score

## Sheet: Figure 4a
Figure 4a - Proportion of early and late events between coding and non-coding mutations in each segment’s allele-specific copy-number
Major allele	Minor allele	Coding Late	Coding Early	Non-coding Late	Non-coding Early	Fisher's test p-value
5	0	402	364	14800	31895	1.63e-11
3	0	2312	1738	100234	90659	3.94e-09
2	0	5758	7014	270852	354848	2.68e-05
4	0	1147	923	49751	4791	0.000123
2	1	20613	10847	1022861	561204	0.00024
4	1	1203	368	61420	22267	0.0023
3	1	3906	1433	186480	74040	0.00568
5	1	350	94	19879	7094	0.00761
3	2	3910	1573	191032	80084	0.088
2	2	6445	22086	1010838	291502	0.205
4	2	1941	1047	96259	52800	0.34
5	2	423	142	18790	5055	0.988
3	3	478	440	18309	22180	2.26e-05
4	3	312	65	15645	3436	0.38

## Sheet: Figure 4b
Figure 4b-c - Spearman’s correlations between amplifications and mutations within coding and non-coding regions
Tumor Type	Condition	Spearman's correlation	Spearman's p-value
Breast	coding	0.251053	0.0169975
Breast	noncoding	0.151204	0.154854
Brain	coding	0.354303	0.000612357
Brain	noncoding	0.189054	0.0743282
Kidney	coding	0.259203	0.0136266
Kidney	noncoding	0.121209	0.255112
Liver	coding	0.230342	0.0289526
Liver	noncoding	0.11045	0.300038
Prostate	coding	0.069301	0.516314
Prostate	noncoding	-0.143557	0.177057
Ovary	coding	-0.0514549	0.629468
Ovary	noncoding	-0.0318476	0.76532
Skin	coding	0.138198	0.193593
Skin	noncoding	0.00924394	0.931012
Pancreas	coding	0.258707	0.014023
Pancreas	noncoding	0.166202	0.117341

## Sheet: Figure 5c and S8
Figure 5c - CRISPR gene effect for protected and unprotected genes in each cancer type
Mean	median	Gene	status
-0.067816	-0.0646488	AAMDC	protected
-0.124325	-0.129637	AANAT	protected
-0.0246816	-0.0236604	ABI3	protected
0.0405862	0.0390961	ACBD6	protected
-0.0444377	-0.0471164	ACTRT3	protected
0.0393587	0.0400837	ADAP1	protected
0.0922759	0.0837537	ADCY2	protected
-0.022627	-0.03375	AEBP2	protected
0.0976539	0.0924408	AGXT2	protected
-1.05859	-1.05976	ALYREF	protected
0.0486419	0.0539855	AMN1	protected
-0.0069591	0.00017454	AMZ2	protected
-2.1809	-2.17128	ANAPC11	protected
-0.469199	-0.489929	ANAPC13	protected
-0.0200348	-0.0325793	ANKH	protected
0.00126449	-0.011358	ANKRD33B	protected
0.0783052	0.0775099	ANKRD45	protected
-0.268861	-0.276249	ANP32E	protected
-0.102604	-0.108106	ANXA2R	protected
-0.0379403	-0.0428322	APOA2	protected
-0.0494968	-0.0541687	APOBEC4	protected
-0.022235	-0.0233713	APOD	protected
-0.0151385	-0.0160294	APOLD1	protected
-0.184281	-0.188851	ARHGAP23	protected
-0.124726	-0.137126	ARHGEF33	protected
0.0344672	0.0287951	ARL14	protected
-0.088355	-0.0971576	ARL16	protected
-0.157846	-0.151581	ARL5C	protected
-0.178696	-0.176759	ARPC5	protected
-0.141141	-0.138839	ASB16	protected
-0.072078	-0.0699171	ATF6	protected
-0.0896021	-0.0869643	ATOH8	protected
-2.03893	-2.03306	ATP6V0C	protected
-1.31246	-1.32826	ATP6V1F	protected
-1.23378	-1.22063	ATP6V1G1	protected
-0.0889149	-0.0859166	ATXN7L3B	protected
-0.212083	-0.216302	B4GALT3	protected
-2.1008	-2.09924	BANF1	protected
0.150821	0.147701	BASP1	protected
-0.260684	-0.254768	BGLAP	protected
-0.19945	-0.205551	BHLHA15	protected
0.0158664	0.0170185	BLCAP	protected
-0.0200301	-0.0128087	BLOC1S1	protected
-0.106417	-0.113279	BNIPL	protected
-0.282455	-0.27387	BOLA3	protected
-0.38222	-0.384232	BRI3	protected
-1.17001	-1.183	BRIX1	protected
0.0623817	0.049133	BTBD18	protected
0.0302374	0.0371847	BTG2	protected
-2.1767	-2.16924	BUD31	protected
-0.159412	-0.164014	C11orf68	protected
-0.181041	-0.188623	C11orf86	protected
-0.0024524	0.00471975	C11orf94	protected
-0.0667758	-0.0691118	C14orf119	protected
-0.420702	-0.442672	C17orf58	protected
0.0729741	0.0647124	C17orf64	protected
-0.0963383	-0.0947761	C17orf99	protected
0.0624699	0.0663753	C19orf33	protected
-0.413094	-0.419351	C1D	protected
0.0773252	0.0672405	C1QTNF3	protected
0.0293491	0.0304248	C1orf115	protected
0.0227866	0.0151212	C1orf189	protected
-0.0148804	-0.017065	C1orf21	protected
-0.0664415	-0.0601033	C1orf226	protected
-0.0202861	-0.0199061	C1orf53	protected
-0.12022	-0.134275	C1orf54	protected
0.00246775	0.0134994	C1orf68	protected
-0.0256492	-0.0245158	C20orf173	protected
0.00549341	-0.0005514	C20orf202	protected
-0.0345073	-0.0389629	C20orf85	protected
-0.142245	-0.141432	C2CD4D	protected
-0.0009478	-0.0008199	C2orf73	protected
0.122978	0.124195	C3orf33	protected
-0.0284465	-0.0269646	C3orf70	protected
0.0998836	0.0934148	C3orf80	protected
0.0235244	0.0269552	C5orf22	protected
0.0278384	0.0315337	C5orf38	protected
0.0750116	0.0689889	C5orf49	protected
-0.141863	-0.14689	C7orf61	protected
-0.0568288	-0.0549641	CACNG1	protected
-0.0075425	-0.0046328	CACNG4	protected
-0.0875205	-0.102094	CALM2	protected
-0.0139077	-0.0181344	CAMK2N2	protected
-0.0605199	-0.0605754	CAMKMT	protected
0.0338267	0.0363827	CAPN14	protected
-0.0405514	-0.0385541	CBY3	protected
0.0450079	0.0345339	CCDC152	protected
-0.0025531	0.00432809	CCDC166	protected
-0.307665	-0.306419	CCDC43	protected
0.0158342	0.0179632	CCDC50	protected
-0.045883	-0.0437883	CCDC71L	protected
-0.131848	-0.132329	CCDC85B	protected
0.0138964	0.00663026	CCDC91	protected
0.0272603	0.0278718	CCL28	protected
0.0368116	0.040323	CD247	protected
-0.0878743	-0.0952386	CD27	protected
-0.0685738	-0.0728096	CD48	protected
-0.121885	-0.124444	CD7	protected
-0.0072057	-0.0023808	CD79B	protected
-0.0518173	-0.0575433	CD9	protected
0.0194212	0.0448627	CDC42EP5	protected
-0.458007	-0.470962	CDC42SE1	protected
-0.259406	-0.262494	CDCA3	protected
-0.120594	-0.114887	CDH12	protected
0.022192	0.0217011	CDH18	protected
-0.0852923	-0.0789757	CDK3	protected
-0.0447236	-0.0468322	CDR2L	protected
-0.0509287	-0.048553	CEP19	protected
-1.01682	-1.05037	CHMP3	protected
-0.770037	-0.799717	CHMP4B	protected
0.0173196	0.0152508	CHN2	protected
-0.0467567	-0.050642	CHRAC1	protected
-0.110272	-0.119369	CIB4	protected
-0.0700272	-0.0613559	CISD3	protected
0.0100133	0.0135334	CLDN1	protected
0.0263929	0.026552	CLEC2A	protected
0.0261695	0.0310259	CLECL1	protected
0.121151	0.122315	CLPTM1L	protected
-0.074164	-0.072849	CMAS	protected
-0.200735	-0.200714	CNIH2	protected
-0.310614	-0.303204	COA3	protected
-0.135994	-0.140692	COMMD1	protected
-0.111543	-0.115729	COMMD2	protected
-0.209629	-0.21313	COX14	protected
-0.726084	-0.742124	COX17	protected
-0.49798	-0.509467	COX20	protected
-0.68543	-0.684139	COX6A1	protected
0.0016628	0.00115415	COX6B2	protected
-0.432839	-0.426479	COX6C	protected
0.0377517	0.0345438	COX7A1	protected
-1.51148	-1.51758	CPSF4	protected
-0.0239463	-0.0301027	CPSF4L	protected
-0.550866	-0.562488	CRCT1	protected
-0.0488767	-0.0485489	CREG1	protected
0.00455977	0.00618793	CTNND2	protected
-0.764159	-0.757799	CYCS	protected
0.0443695	0.0472125	CYP51A1	protected
-0.289038	-0.286235	CYS1	protected
-0.270624	-0.263468	DAP	protected
-0.0856885	-0.0840954	DCXR	protected
-0.658271	-0.651063	DDX5	protected
-0.0561797	-0.0640927	DEDD	protected
0.0496998	0.0454744	DEFB124	protected
-0.17937	-0.179795	DERL1	protected
0.00312186	-0.0010853	DESI2	protected
-0.122578	-0.111963	DLX3	protected
-0.0126705	-0.018898	DNAJB9	protected
-0.348479	-0.311479	DNAJC19	protected
-0.013463	-0.0112215	DNAJC21	protected
0.0216197	0.0267382	DNASE1L2	protected
-0.337619	-0.343154	DPM3	protected
0.0637202	0.0664349	DPT	protected
-0.405095	-0.410623	DROSHA	protected
-0.234463	-0.235674	DSCC1	protected
-0.151891	-0.138378	DTD2	protected
-0.121012	-0.124592	DUSP12	protected
0.0349267	0.0324668	DUSP15	protected
0.0597588	0.0587962	DUSP23	protected
0.0707805	0.0651939	EBF4	protected
-0.0979965	-0.10424	EFCAB2	protected
0.078498	0.0802649	EFCAB9	protected
-0.213743	-0.212539	EFNA3	protected
-0.126019	-0.124883	EFNA4	protected
-0.0503332	-0.0489526	EFR3B	protected
0.0119171	0.0133272	EID2B	protected
-1.09423	-1.06705	EIF1	protected
0.0846276	0.0884951	EIF5A2	protected
-1.66738	-1.68362	EIF6	protected
-0.160655	-0.161193	EML6	protected
-0.134606	-0.145483	ENAH	protected
-0.401908	-0.394308	ENSA	protected
0.0593129	0.0632566	EPO	protected
-0.0254227	-0.0285244	ERC1	protected
-0.0497185	-0.0493487	ETV4	protected
-1.66591	-1.65469	EXOSC6	protected
-0.149576	-0.148594	F11R	protected
-0.0404659	-0.051977	FADS6	protected
-0.0032109	-0.0059602	FAM104A	protected
-0.0085236	-0.0127438	FAM163A	protected
-0.185771	-0.177603	FAM171A2	protected
-0.289547	-0.291308	FAM185A	protected
-0.0959969	-0.103897	FAM200A	protected
-0.900138	-0.852792	FAM32A	protected
0.0328545	0.0418847	FAM43A	protected
0.0468221	0.0465732	FAM89A	protected
0.0434497	0.040722	FBXL7	protected
-0.0195581	-0.0207272	FCER1G	protected
0.0361845	0.031714	FCGR3A	protected
-0.0164102	-0.0180264	FCRLB	protected
0.0474933	0.0495862	FGF10	protected
0.0582171	0.0569822	FGF12	protected
-0.45248	-0.432706	FIS1	protected
0.062995	0.0656058	FKBP14	protected
-0.0704098	-0.057456	FOXJ1	protected
0.0221218	0.0278437	G0S2	protected
0.0110966	0.0122531	GABARAPL1	protected
-0.193848	-0.192527	GATAD1	protected
-0.0306113	-0.0267788	GCGR	protected
-0.028948	-0.0324175	GDF11	protected
-0.0162859	-0.020494	GDNF	protected
-0.858016	-0.866836	GFER	protected
-0.0031681	0.00487738	GH1	protected
0.0599254	0.0588078	GHR	protected
-0.0439705	-0.0399724	GLRX2	protected
0.0386473	0.0401774	GMNC	protected
-0.0512218	-0.0428755	GNB4	protected
-0.0729195	-0.0698304	GNG4	protected
0.118145	0.121689	GNGT2	protected
-0.247409	-0.269415	GNPNAT1	protected
0.0361406	0.0312554	GOLPH3	protected
-0.0605134	-0.0639517	GOLPH3L	protected
0.105239	0.105886	GOLT1A	protected
-0.363889	-0.400308	GOLT1B	protected
0.00628934	0.00121704	GPR19	protected
-0.814435	-0.785187	GRB2	protected
-0.0386517	-0.036477	GRID2IP	protected
-0.444224	-0.443016	HAPLN2	protected
-0.0820189	-0.0778347	HCRT	protected
-0.0368428	-0.0341583	HCST	protected
0.0134092	0.0173594	HEBP1	protected
-0.138524	-0.155001	HES1	protected
-0.100973	-0.109162	HIGD1B	protected
0.0564113	0.0503814	HILPDA	protected
-1.58332	-1.60096	HMGCS1	protected
0.0549958	0.060242	HRCT1	protected
-0.90051	-0.910761	HRK	protected
0.0109633	0.00809483	HS3ST6	protected
-0.252192	-0.260246	HSBP1	protected
-0.0773624	-0.0758324	HSD11B1	protected
-0.0802286	-0.0873204	HSD17B7	protected
-0.0325168	-0.0437467	HSPB6	protected
-0.161675	-0.158892	HSPB9	protected
0.0521727	0.0572196	IAH1	protected
0.0717785	0.0697452	ICAM2	protected
0.074582	0.0810269	IER5	protected
0.0735481	0.0739239	IFNG	protected
0.0212325	0.0233244	IL10	protected
-0.0349448	-0.0356167	IL20	protected
-0.0961809	-0.0893751	IL23A	protected
0.0281697	0.0290973	IL32	protected
-0.0369871	-0.0297807	ITLN2	protected
-0.0577475	-0.0522333	JMJD8	protected
-0.190877	-0.196133	JTB	protected
0.030654	0.0388378	KAAG1	protected
-0.119007	-0.118851	KCNK12	protected
-0.0911761	-0.098402	KCTD2	protected
-0.203937	-0.203583	KISS1	protected
-0.0276943	-0.0324419	KLHDC9	protected
-0.0031127	-0.0024421	KLHL29	protected
0.0498174	0.0605183	KLRF2	protected
0.134552	0.141281	KLRG1	protected
-0.0726927	-0.0770359	KPNA7	protected
-0.0960649	-0.0938772	KREMEN2	protected
-0.263659	-0.279243	KRTCAP2	protected
-0.123132	-0.123524	KRTDAP	protected
-0.502275	-0.486049	LAMTOR2	protected
-0.442155	-0.415208	LAMTOR4	protected
-0.415231	-0.427695	LCE1B	protected
-0.082086	-0.0822304	LCE6A	protected
0.0773683	0.0698141	LEKR1	protected
-0.118253	-0.119461	LENEP	protected
-0.0308828	-0.0366068	LEP	protected
-0.232854	-0.236541	LIMD2	protected
-0.0418214	-0.0395849	LIPT2	protected
0.013096	0.00637528	LITAF	protected
-0.76936	-0.792384	LLPH	protected
0.0677974	0.0718289	LMBRD2	protected
0.0409725	0.0399026	LPCAT1	protected
-0.191052	-0.196688	LPCAT3	protected
-0.0781342	-0.0865741	LPGAT1	protected
-0.141809	-0.149774	LRRC3C	protected
0.0339615	0.0298915	LRRD1	protected
-0.476681	-0.497259	LSM12	protected
-0.013514	-0.0146991	LY6E	protected
-0.107085	-0.108698	LYPD2	protected
-0.299091	-0.307595	LYSMD1	protected
-0.0422144	-0.0395023	LYZ	protected
0.0180181	0.0110353	M6PR	protected
-0.0445926	-0.0455737	MAD1L1	protected
-0.0062609	0.0032824	MAFA	protected
-0.156069	-0.147013	MAFG	protected
-0.0700982	-0.0779141	MAFK	protected
-0.0164534	-0.0155614	MAGEF1	protected
-0.0237292	-0.0156991	MAGOHB	protected
-0.10124	-0.100743	MALSU1	protected
-0.100112	-0.0933783	MANSC4	protected
-0.0525689	-0.0371006	MAP6D1	protected
0.102553	0.102659	MBOAT2	protected
-0.352575	-0.370928	MCCD1	protected
-0.138838	-0.138625	MCEE	protected
-0.0094138	-0.0111033	MDK	protected
-0.557694	-0.578215	MED10	protected
-1.0046	-0.986249	MED21	protected
-1.82735	-1.8361	MED30	protected
-0.020096	-0.0171638	MEOX1	protected
-0.0268866	-0.0239397	METRN	protected
0.110669	0.100283	MGP	protected
0.0117004	0.0119321	MGST3	protected
-0.192506	-0.180437	MIEN1	protected
-0.140191	-0.143122	MIF4GD	protected
0.0381519	0.0415886	MLF1	protected
-0.0169138	-0.0309145	MORN2	protected
-0.0420383	-0.0419908	MPC2	protected
-0.0471462	-0.053444	MPLKIP	protected
-0.0820346	-0.0820379	MPV17L	protected
-0.0372298	-0.0369042	MPZ	protected
-0.581777	-0.583805	MRPL12	protected
-0.626056	-0.641428	MRPL36	protected
-0.854093	-0.838128	MRPL41	protected
-0.268616	-0.266099	MRPL48	protected
-0.346094	-0.346915	MRPL51	protected
-0.475602	-0.477634	MRPL9	protected
-0.691288	-0.696389	MRPS14	protected
-1.05135	-1.06702	MRPS21	protected
-0.631998	-0.619567	MRPS23	protected
-0.219022	-0.213281	MRPS33	protected
-0.530899	-0.527581	MRPS34	protected
-0.541511	-0.517597	MRPS35	protected
-0.419249	-0.418943	MRPS7	protected
-0.119107	-0.111717	MSI2	protected
-0.373051	-0.376743	MSL1	protected
0.00751549	0.00890029	MTMR12	protected
0.0529226	0.0464592	MTPN	protected
0.0405454	0.0386863	MUC12	protected
-0.0179111	-0.0198033	MUCL1	protected
0.0709088	0.0740441	MYADML2	protected
0.0709551	0.0646855	MYL10	protected
-0.0162433	-0.0174347	MYNN	protected
-0.0498061	-0.0413008	MYO10	protected
0.085141	0.0872215	NACAD	protected
-0.0526886	-0.0579582	NANOGNB	protected
-0.0059215	-0.0078604	NAT9	protected
0.00738202	0.0055331	NCEH1	protected
-0.0198391	-0.0115546	NDFIP2	protected
0.094667	0.100434	NDRG1	protected
-0.169413	-0.181883	NDUFA4L2	protected
-0.461585	-0.461312	NDUFA8	protected
-0.156874	-0.140738	NDUFAF6	protected
-0.264641	-0.25304	NDUFB2	protected
-0.451776	-0.474383	NDUFC2	protected
-0.0017814	-0.0048291	NDUFS6	protected
-0.0642123	-0.0633814	NENF	protected
0.0736206	0.0716325	NHLH1	protected
-0.0134372	-0.0073787	NIT1	protected
-0.012595	-0.020241	NKD2	protected
0.0232511	0.0265568	NMB	protected
-0.122591	-0.127127	NME1	protected
-0.51658	-0.52845	NME2	protected
-0.0911314	-0.086023	NME3	protected
0.0151022	0.0143558	NNAT	protected
-0.02866	-0.0245222	NOG	protected
-0.292761	-0.294693	NOS1AP	protected
-0.181504	-0.179841	NOTO	protected
-0.225078	-0.229525	NPB	protected
-0.0585841	-0.0609269	NPL	protected
-0.0418892	-0.048656	NPW	protected
0.0890654	0.0938618	NRGN	protected
0.0403821	0.0335419	NRIP2	protected
-0.485963	-0.477052	NSMCE2	protected
-0.125593	-0.12751	NT5C	protected
-0.0401344	-0.0242225	OMP	protected
0.0979222	0.0966765	OXCT1	protected
-0.147615	-0.147178	PAIP1	protected
0.0494926	0.0474861	PAIP2B	protected
-0.0747271	-0.076753	PALM3	protected
0.0619565	0.059904	PATE4	protected
-0.0305058	-0.0265916	PCP4L1	protected
-0.443947	-0.443929	PDCD5	protected
-0.127539	-0.134183	PDE6G	protected
-0.0556019	-0.0584286	PDE6H	protected
-1.69941	-1.66797	PDRG1	protected
0.00727924	-0.0008711	PEA15	protected
-0.164624	-0.150633	PET117	protected
-0.112576	-0.108208	PEX19	protected
-1.99926	-2.00353	PFDN2	protected
-0.407223	-0.394882	PFDN4	protected
-0.0440735	-0.0429483	PFN2	protected
0.0799438	0.0878428	PFN3	protected
-0.167523	-0.175878	PGP	protected
0.0789704	0.0768666	PIANP	protected
-0.354216	-0.343406	PIGC	protected
-0.160971	-0.16037	PIGM	protected
-0.0309622	-0.0353498	PIGX	protected
-0.0567937	-0.0527201	PILRA	protected
0.0177546	0.0225095	PIP	protected
0.0729691	0.0810574	PLCXD3	protected
0.155933	0.148286	PLGRKT	protected
-1.28935	-1.28469	PMF1	protected
-0.256481	-0.264883	PMM2	protected
-0.156427	-0.153136	POLE4	protected
0.027342	0.0316177	PPDPF	protected
-0.903432	-0.937043	PPP1R2	protected
-0.112048	-0.105833	PPP1R27	protected
0.0413251	0.0324639	PPP1R3D	protected
-0.0635189	-0.0662921	PPP3R1	protected
-0.437597	-0.429964	PPY	protected
-0.0065475	-0.0070624	PRCD	protected
-0.0515374	-0.0455953	PRDX5	protected
-0.167106	-0.167154	PRKAR1A	protected
-0.0744737	-0.0791594	PRKCE	protected
-0.490361	-0.496247	PRR13	protected
-0.0510141	-0.0574831	PRR15	protected
-0.129643	-0.141726	PRR15L	protected
0.0258103	0.0275505	PRR9	protected
-2.07202	-2.04867	PSMA7	protected
-1.49864	-1.49075	PSMG3	protected
-0.0222189	-0.0157301	PTGER1	protected
-0.63596	-0.628084	PTMS	protected
0.0242195	0.0161988	PTN	protected
-0.240724	-0.247286	PTRH2	protected
-0.0571283	-0.0535657	PYY	protected
-0.33872	-0.334881	RAB1A	protected
-0.018069	-0.0170066	RAB22A	protected
0.0201034	0.0118968	RAB30	protected
-0.057974	-0.0499125	RAB40B	protected
-0.0370531	-0.0312883	RABGAP1L	protected
-0.254212	-0.238927	RAC3	protected
-0.41961	-0.425323	RAD1	protected
-0.0473762	-0.054672	RAD21L1	protected
0.0295369	0.0275831	RAI14	protected
0.0564548	0.0607729	RARRES1	protected
0.0279428	0.0386496	RASAL2	protected
-0.0577921	-0.0595306	RBFOX3	protected
-0.0118761	-0.0119461	RBKS	protected
0.124347	0.122821	RBP5	protected
-0.0282654	-0.0188231	REP15	protected
-0.0020031	-0.0043413	RGL1	protected
-0.0117023	0.00325685	RGS9BP	protected
-0.0941561	-0.10311	RHBDL1	protected
-0.0978301	-0.0882509	RIIAD1	protected
-0.429459	-0.434347	RMI2	protected
-0.243718	-0.248422	RNASEH2C	protected
-0.0803066	-0.0764759	RNF114	protected
-0.419021	-0.423174	RNF168	protected
-0.253447	-0.246799	RNF181	protected
-0.963727	-0.976047	ROMO1	protected
-0.05048	-0.0464522	ROPN1L	protected
-1.92173	-1.90815	RPL18	protected
-0.210859	-0.210772	RPL22L1	protected
-2.1407	-2.16421	RPL27	protected
-1.44533	-1.44445	RPL30	protected
-1.00526	-1.05283	RPL36AL	protected
-1.41086	-1.41628	RPL37	protected
-1.31312	-1.30317	RPL38	protected
-0.0054818	-0.0012862	RPL39L	protected
-0.403978	-0.401618	RPRD1B	protected
-0.0296223	-0.0228003	RPRML	protected
-1.37045	-1.40764	RPS25	protected
-0.032942	-0.024925	RSRC1	protected
-0.0479523	-0.0475051	RXFP4	protected
-0.0643097	-0.0694055	S100A10	protected
-0.224406	-0.235764	S100A11	protected
-0.156634	-0.152529	S100A12	protected
0.0201849	0.0261663	S100A13	protected
-0.149976	-0.146904	S100A14	protected
-0.0174673	-0.0130019	S100A16	protected
-0.0103191	-0.0130608	S100A2	protected
0.0210202	0.0252325	S100A3	protected
-0.0361039	-0.0406079	S100A4	protected
-0.118048	-0.121532	S100A5	protected
-0.0111716	-0.0117352	S100A6	protected
-0.0424632	-0.0414302	S100A8	protected
-0.0187767	-0.0285841	S100A9	protected
-0.0135859	-0.0152337	SAMD12	protected
-0.0108788	-0.0115145	SAP25	protected
-0.185393	-0.189939	SCAND1	protected
-0.0178331	-0.0224522	SCHIP1	protected
-0.348554	-0.357473	SCNM1	protected
0.0443754	0.0486765	SDCBP2	protected
-0.164128	-0.171585	SDF2	protected
-0.245979	-0.240439	SDHAF1	protected
-0.884075	-0.921004	SDHC	protected
-0.0582683	-0.0578532	SECTM1	protected
0.151114	0.153085	SEMA5A	protected
-0.1523	-0.151208	SERP1	protected
-0.0201862	-0.0254987	SFT2D2	protected
-0.0142226	-0.0100704	SH2D1B	protected
-0.231601	-0.222126	SHC1	protected
-0.0344956	-0.044243	SIT1	protected
-0.595519	-0.561856	SKP2	protected
0.0959177	0.0920952	SLA2	protected
-0.0239885	-0.0176496	SLAMF6	protected
0.0281027	0.0194866	SLC1A3	protected
-0.117779	-0.126033	SLC25A19	protected
0.0457431	0.0423256	SLC25A21	protected
-0.0571863	-0.0479251	SLC39A11	protected
-0.0917413	-0.077162	SLC48A1	protected
0.00585657	0.00534949	SLC51A	protected
-0.205055	-0.202757	SLIRP	protected
0.0458116	0.045969	SLURP1	protected
0.0783535	0.0694039	SMYD3	protected
-0.533302	-0.52085	SNAPIN	protected
-0.993664	-1.01387	SNF8	protected
-0.0178648	-0.0232249	SOCS1	protected
-0.261876	-0.239351	SOCS3	protected
0.0454318	0.0447693	SOSTDC1	protected
-0.0477105	-0.0462186	SPRED3	protected
-0.115256	-0.109967	SPRR1B	protected
-0.570642	-0.575437	SPRR2G	protected
0.00703226	0.0128043	SPRR4	protected
0.00431637	0.00342395	SPTSSB	protected
0.0663308	0.0653187	SRD5A1	protected
-1.74677	-1.75845	SRP9	protected
0.0812651	0.0850098	SST	protected
-0.141631	-0.132011	STH	protected
0.0026487	0.00339374	STRA8	protected
-0.0009765	-0.002765	STX6	protected
-0.0834139	-0.0890462	SUB1	protected
0.0209635	0.0124263	SUCNR1	protected
-0.818401	-0.821287	SUMO2	protected
-0.57578	-0.570399	SUPT4H1	protected
-0.0177178	-0.0082974	SYNGR2	protected
-0.122358	-0.126335	TAC3	protected
-0.203721	-0.212819	TAC4	protected
-0.0580587	-0.0610601	TACO1	protected
0.00644647	0.00102734	TATDN1	protected
-0.132006	-0.126948	TBC1D30	protected
0.0648336	0.0632488	TBCCD1	protected
-0.0335915	-0.0411283	TEDDM1	protected
-0.532443	-0.555627	TEN1	protected
0.0113174	0.00773797	THAP2	protected
-0.104283	-0.0928576	THEM4	protected
-0.0017774	-0.0139265	THEM6	protected
-0.131272	-0.131075	TIAF1	protected
-1.07278	-1.08614	TIMM10	protected
-0.838832	-0.882291	TIMM13	protected
-0.324007	-0.324439	TIMM17A	protected
-0.013087	-0.0151266	TLX2	protected
0.047711	0.0433547	TM4SF19	protected
-0.0199274	-0.025681	TMEM150A	protected
0.00583468	0.00457241	TMEM17	protected
-0.0239969	-0.0169387	TMEM212	protected
0.00920175	0.00903411	TMEM213	protected
0.0445633	0.0400052	TMEM221	protected
0.0248404	0.0280164	TMEM229A	protected
-0.128039	-0.121082	TMEM235	protected
-0.039951	-0.0382324	TMEM238	protected
-0.0785023	-0.0781802	TMEM251	protected
-0.0979079	-0.08482	TMEM41A	protected
-0.0931896	-0.0978884	TMEM44	protected
0.0469884	0.052963	TMEM65	protected
0.0148606	0.00943024	TMEM71	protected
-0.272337	-0.267895	TMEM92	protected
-0.117329	-0.107689	TNFAIP8L2	protected
-0.889756	-0.893148	TOMM20	protected
-0.0833338	-0.0803842	TOMM40L	protected
-0.111658	-0.121177	TOMM7	protected
-0.0103611	-0.0051192	TPRG1	protected
-0.0986698	-0.105249	TRIO	protected
0.0567328	0.0519782	TRIQK	protected
-0.0520288	-0.0537325	TSC22D4	protected
0.0501041	0.0596972	TSEN15	protected
-0.0141191	-0.0148567	TSPAN9	protected
-0.0709775	-0.0647635	TSTD1	protected
0.0521125	0.0493735	TTC23L	protected
-0.0308	-0.0257002	TTC36	protected
-0.460912	-0.441708	UBE2H	protected
0.0174312	0.0180107	UBE2QL1	protected
-0.197727	-0.202848	UBE2T	protected
-0.275311	-0.263255	UBE2Z	protected
-0.40928	-0.402164	UCHL5	protected
-0.0947467	-0.106317	UCK2	protected
-0.119733	-0.123765	UCN	protected
-0.391106	-0.395698	UFC1	protected
-0.0948502	-0.0944037	USF1	protected
-0.0630955	-0.0645942	VAMP4	protected
-0.0572867	-0.0632483	VAMP8	protected
-0.119929	-0.102623	VKORC1L1	protected
-1.91175	-1.91388	VPS25	protected
-0.0271427	-0.0328768	VSIG8	protected
-0.0014359	-0.0164897	VSNL1	protected
-0.0714141	-0.0798381	VSTM2B	protected
-0.0758606	-0.0690496	VSTM5	protected
-0.0636119	-0.0692334	VWA5B2	protected
-2.00914	-2.0057	WDR70	protected
-0.710634	-0.691719	YEATS4	protected
0.0184827	0.0229995	YPEL2	protected
-0.673334	-0.67183	YPEL5	protected
-0.0522131	-0.0441363	ZBED6	protected
-0.0960777	-0.0983087	ZDHHC19	protected
-0.0527622	-0.0657459	ZDHHC22	protected
-0.174651	-0.17712	ZDHHC24	protected
-0.0866975	-0.0855847	ZFHX2	protected
-0.187421	-0.178299	ZFR	protected
0.0226796	0.0159226	ZG16	protected
-1.19885	-1.19369	ZNF131	protected
-0.0374547	-0.034381	ZNF580	protected
-0.156608	-0.171411	ZNF706	protected
-0.0874798	-0.0932337	ZNF771	protected
0.0114265	0.0111298	ZNRF2	protected
-0.0662897	-0.0651629	A4GALT	unprotected
-0.0684929	-0.077212	ACTA1	unprotected
-0.617918	-0.581377	ACTB	unprotected
0.0302563	0.02429	ACTBL2	unprotected
-0.00372329	-0.0042561	ACTC1	unprotected
0.0415574	0.0364849	ACTL7B	unprotected
-0.0205274	-0.0227954	ACTL8	unprotected
-0.00273822	0.000694861	ACTL9	unprotected
0.101764	0.0917321	ADAM20	unprotected
0.0293996	0.0269377	ADAM21	unprotected
0.0164273	0.0131003	ADAM29	unprotected
0.0333637	0.0318205	ADM	unprotected
0.0446831	0.0423385	ADM2	unprotected
-0.0754375	-0.0791887	ADO	unprotected
-0.0269312	-0.0321529	ADRA2A	unprotected
-0.0786152	-0.069072	ADRA2B	unprotected
0.012862	0.0152619	ADRA2C	unprotected
0.0621835	0.0670993	ADRB1	unprotected
-0.00484288	-0.00774382	ADRB2	unprotected
-0.048844	-0.0412157	AHDC1	unprotected
-0.0374893	-0.0385777	AHSP	unprotected
-0.0276283	-0.0313895	ALDH1B1	unprotected
0.0589134	0.0596257	ALPI	unprotected
0.0863967	0.0932988	ALPP	unprotected
-0.0949647	-0.0926175	AMIGO1	unprotected
0.0106735	0.0192654	AMIGO2	unprotected
-0.012137	-0.00943322	AMIGO3	unprotected
-0.0056131	-0.00415467	AMY2A	unprotected
-0.150201	-0.148766	ANG	unprotected
-0.0764946	-0.07847	ANKRD33	unprotected
-0.0905706	-0.0888246	ANKRD34A	unprotected
-0.113587	-0.117632	ANKRD34B	unprotected
-0.438748	-0.434182	ANKRD65	unprotected
-0.089852	-0.0906529	ANP32D	unprotected
-0.056928	-0.0507832	APLNR	unprotected
0.0726995	0.0730636	APOA4	unprotected
-0.102895	-0.103874	APOF	unprotected
0.0709574	0.0781523	AQP4	unprotected
-0.125127	-0.131905	AQP6	unprotected
-0.0710817	-0.0732601	ARHGDIG	unprotected
-0.0174459	-0.0175741	ARHGEF15	unprotected
0.0344672	0.0287951	ARL14	unprotected
-0.0398155	-0.0364615	ARL4C	unprotected
-0.285113	-0.281275	ARL4D	unprotected
-0.0234303	-0.0217648	ARSA	unprotected
-0.0431491	-0.0487015	ARSI	unprotected
-0.110571	-0.0952806	ASCL1	unprotected
-0.0463287	-0.0364879	ASCL4	unprotected
0.0593195	0.0505162	ASIC3	unprotected
-0.0701046	-0.0723536	ASPRV1	unprotected
-0.650777	-0.65871	ATF4	unprotected
-0.0303274	-0.0367658	ATOH1	unprotected
-0.0217373	-0.014637	ATP6V1E2	unprotected
-0.434551	-0.434126	AURKAIP1	unprotected
-0.225104	-0.228073	AVPR1A	unprotected
0.0252278	0.0374659	B2M	unprotected
-0.0096382	-0.015236	B3GALT1	unprotected
-0.0263627	-0.0145821	B3GALT4	unprotected
0.110769	0.107506	B3GALT5	unprotected
-0.0432207	-0.0414219	B3GALT6	unprotected
-0.14098	-0.130544	B3GNT2	unprotected
0.0576427	0.0586313	B3GNT7	unprotected
0.0104996	0.0207234	B3GNT8	unprotected
-0.0974136	-0.0980935	B3GNT9	unprotected
-0.087355	-0.0853451	BAHD1	unprotected
-0.444773	-0.4229	BAP1	unprotected
-0.183846	-0.185609	BARHL2	unprotected
-0.00388801	0.0111155	BBS10	unprotected
0.0594088	0.0567729	BBS12	unprotected
0.0148949	0.0218332	BCL6B	unprotected
0.117759	0.116572	BDKRB1	unprotected
0.0158664	0.0170185	BLCAP	unprotected
-0.113782	-0.112289	BOLA1	unprotected
-0.0235276	-0.0163961	BTBD6	unprotected
0.0528684	0.0552954	C10orf120	unprotected
0.0135481	0.0140463	C10orf62	unprotected
0.0654127	0.0633892	C10orf71	unprotected
0.0888674	0.097113	C11orf87	unprotected
0.0706834	0.067361	C12orf60	unprotected
0.0250552	0.0162598	C12orf71	unprotected
-0.0248732	-0.0329396	C15orf39	unprotected
-0.0233254	-0.0219533	C17orf107	unprotected
0.0448059	0.0399212	C17orf97	unprotected
-0.0697503	-0.0785104	C19orf73	unprotected
0.00847497	0.0121464	C1QA	unprotected
-0.0570866	-0.0583902	C1QB	unprotected
-0.00688333	-0.00936135	C1QC	unprotected
-0.205182	-0.209766	C1orf162	unprotected
0.0250947	0.0326406	C1orf210	unprotected
-0.109181	-0.103931	C1orf216	unprotected
0.00575168	-0.00126073	C2orf16	unprotected
0.00896919	0.0130994	C2orf88	unprotected
0.00726669	0.0095219	C3AR1	unprotected
0.00544782	0.00349186	C5orf24	unprotected
-0.00169746	-0.00448972	C6orf120	unprotected
-0.106867	-0.105743	C6orf15	unprotected
-0.259746	-0.266994	C8orf33	unprotected
0.0997506	0.0999205	C8orf48	unprotected
0.0808688	0.0834918	CABS1	unprotected
0.0276796	0.0302867	CALHM2	unprotected
0.0907361	0.0969969	CALML3	unprotected
0.0268665	0.027992	CALML5	unprotected
-0.0928583	-0.077187	CALML6	unprotected
-0.040618	-0.0366729	CAMKV	unprotected
0.0515791	0.0487539	CAPNS2	unprotected
-0.11612	-0.112144	CAPS	unprotected
0.111816	0.118584	CAPZA3	unprotected
-0.024756	-0.0178838	CBLN2	unprotected
-0.034712	-0.0256136	CCDC116	unprotected
-0.233987	-0.226029	CCDC51	unprotected
0.0611809	0.0664068	CCDC54	unprotected
-0.017806	-0.0276407	CCDC70	unprotected
-0.0845695	-0.0872878	CCDC71	unprotected
-0.213957	-0.21805	CCDC74B	unprotected
-0.0705081	-0.0680408	CCDC8	unprotected
0.0164936	0.0181743	CCDC96	unprotected
-0.121877	-0.116345	CCIN	unprotected
-0.100369	-0.113155	CCNL2	unprotected
-0.00193204	-0.0100144	CCR1	unprotected
-0.0383427	-0.0389422	CCR2	unprotected
-0.048968	-0.0482601	CCR3	unprotected
-0.104781	-0.0982254	CCR4	unprotected
-0.0132306	-3.69826e-05	CCR5	unprotected
0.0627463	0.058785	CCR6	unprotected
-0.0144158	-0.0136542	CCR8	unprotected
0.027346	0.0208561	CCRL2	unprotected
0.0146186	0.0217917	CD14	unprotected
-0.00624632	-0.00384903	CD209	unprotected
-0.0825467	-0.0829891	CD68	unprotected
0.0633281	0.0640885	CD93	unprotected
-0.0700968	-0.0742524	CDC42EP4	unprotected
-0.00498153	-0.00480746	CDCA4	unprotected
-0.0378038	-0.0359741	CDK5	unprotected
0.0345099	0.0382648	CDK5R1	unprotected
-0.031289	-0.0333577	CDK5R2	unprotected
-0.0691019	-0.0570618	CDKN2AIP	unprotected
-0.102138	-0.105868	CDRT15	unprotected
-0.174039	-0.170409	CEBPE	unprotected
-0.455673	-0.442375	CELSR2	unprotected
-0.0537092	-0.053548	CELSR3	unprotected
-0.0921785	-0.0902919	CGGBP1	unprotected
0.00248052	0.00216266	CH25H	unprotected
0.0348884	0.0300565	CHML	unprotected
-0.00486806	0.001832	CHMP1B	unprotected
0.0164175	0.0192644	CHPF	unprotected
-0.042018	-0.0367355	CHRM1	unprotected
0.0992106	0.0998319	CHRM3	unprotected
-0.0480984	-0.0563908	CHRM5	unprotected
0.00182591	0.00245192	CHRNE	unprotected
-0.172841	-0.167167	CHRNG	unprotected
-0.0125425	-0.0158836	CHST1	unprotected
0.0580459	0.0619584	CHST14	unprotected
-0.0483945	-0.0497198	CHST2	unprotected
0.00804559	0.0142486	CHST3	unprotected
-0.099886	-0.0997308	CHST4	unprotected
0.00929106	0.00846446	CHST5	unprotected
-0.039381	-0.0385188	CHST6	unprotected
-0.0408198	-0.0393645	CILP2	unprotected
-0.0209931	-0.0190642	CIRBP	unprotected
-0.0867895	-0.0901598	CITED2	unprotected
0.0162321	0.0224299	CLDN14	unprotected
0.0675393	0.0662518	CLDN20	unprotected
0.0887146	0.0924073	CLDN23	unprotected
-0.241602	-0.224967	CLDN6	unprotected
0.0349976	0.0341007	CLDN8	unprotected
-0.0481292	-0.0482855	CLDN9	unprotected
-0.0706683	-0.0771131	CLEC14A	unprotected
-0.071767	-0.0713851	CLEC4G	unprotected
-0.0316049	-0.0322145	CMKLR1	unprotected
0.0767773	0.0786096	CNR1	unprotected
0.0462767	0.048646	CNR2	unprotected
0.00477481	0.0220273	COL8A2	unprotected
-0.127273	-0.12371	COMMD5	unprotected
0.0413696	0.0389896	COX7B2	unprotected
-0.0254249	-0.0228193	CPN2	unprotected
-1.28429	-1.29977	CPSF1	unprotected
-0.048041	-0.043544	CREBZF	unprotected
-0.104827	-0.105095	CRYGC	unprotected
-0.00343614	-0.00731754	CSNK1A1L	unprotected
0.0258092	0.017057	CSRNP1	unprotected
-0.0328625	-0.0293114	CSTF2T	unprotected
-0.124033	-0.127719	CTAGE1	unprotected
-0.00833814	0.00671704	CTXN3	unprotected
-0.247099	-0.249801	CXCL1	unprotected
0.0299927	0.0329459	CXCR1	unprotected
-0.00232287	-0.00100652	CXCR2	unprotected
0.00720183	-0.000492142	CXCR4	unprotected
0.0497747	0.0505301	CXCR6	unprotected
-0.345833	-0.330453	CXXC1	unprotected
0.0443032	0.0417176	CXXC5	unprotected
0.00191027	0.00100083	CYP1A1	unprotected
0.00662485	0.00130813	CYP1A2	unprotected
-0.0907079	-0.087306	CYP26A1	unprotected
-0.157604	-0.16205	CYP27B1	unprotected
-0.00380082	0.00856973	CYP8B1	unprotected
-0.0574256	-0.050651	CYSLTR2	unprotected
-0.130186	-0.130452	DALRD3	unprotected
-0.254127	-0.241208	DAXX	unprotected
0.0420221	0.0417198	DCAF16	unprotected
0.00297932	0.00217357	DCAF4L1	unprotected
-0.0135073	-0.00826563	DCAF4L2	unprotected
0.0111432	0.00682023	DDI1	unprotected
0.0322166	0.0362603	DDIT4	unprotected
-0.474192	-0.475607	DDN	unprotected
-0.316133	-0.307774	DDX28	unprotected
-0.0239741	-0.0219064	DEFA4	unprotected
0.0314211	0.0388674	DEFB126	unprotected
-0.0443271	-0.0318884	DEFB136	unprotected
-0.523646	-0.534234	DEXI	unprotected
0.0234456	0.0257307	DIO3	unprotected
0.017488	0.0323825	DIRAS1	unprotected
0.0973278	0.0926705	DIRAS2	unprotected
-0.172445	-0.169917	DIRAS3	unprotected
-0.0114939	-0.0138618	DISP2	unprotected
-0.208713	-0.218565	DMRTA2	unprotected
0.0089002	0.00658291	DNAJB7	unprotected
0.0676076	0.0680608	DNAJC28	unprotected
-0.103789	-0.103551	DNAJC30	unprotected
0.0404714	0.0486817	DOK2	unprotected
-0.393148	-0.391779	DOLK	unprotected
0.0121162	0.0107833	DPEP3	unprotected
-0.202996	-0.210324	DPH2	unprotected
-0.257536	-0.251587	DPPA5	unprotected
0.0815285	0.0807158	DRD1	unprotected
-0.0103221	-0.0100292	DRD5	unprotected
0.042915	0.0417033	DSEL	unprotected
-0.131197	-0.127448	DTX3	unprotected
-0.0448812	-0.0507254	DUOXA1	unprotected
-0.0806939	-0.0782404	DUOXA2	unprotected
0.0129804	0.00995186	DUSP18	unprotected
0.0124485	0.0176447	DUSP6	unprotected
0.0869131	0.0900173	EBLN2	unprotected
-0.0226041	-0.0287813	ECEL1	unprotected
0.0616371	0.0593298	EDDM3A	unprotected
-1.84559	-1.83126	EEF1A1	unprotected
-0.0442125	-0.0422992	EGR1	unprotected
-0.199047	-0.209098	EGR2	unprotected
0.116196	0.117051	EGR3	unprotected
-0.0214545	-0.0215962	EID1	unprotected
0.0238101	0.0221719	EID3	unprotected
0.000485715	0.00446591	ELFN2	unprotected
-0.148842	-0.145417	ELL3	unprotected
-0.377229	-0.365156	ELOF1	unprotected
0.0255473	0.0270984	ENC1	unprotected
-0.0301291	-0.0288669	EOMES	unprotected
0.0804523	0.0866761	EPHB6	unprotected
-0.127099	-0.121304	EPM2AIP1	unprotected
-0.0444406	-0.0376479	FAM167B	unprotected
0.00131703	-0.00144004	FAM217B	unprotected
0.0402528	0.0411322	FAM24A	unprotected
0.0325948	0.0289476	FAM43B	unprotected
0.128952	0.134739	FAM50B	unprotected
0.0297511	0.0250024	FAM71C	unprotected
-0.339916	-0.33284	FBXL6	unprotected
0.0511768	0.0471647	FBXO34	unprotected
0.012834	0.0185145	FBXO46	unprotected
-0.0603152	-0.058567	FBXO48	unprotected
-0.236761	-0.237437	FEM1A	unprotected
0.0545872	0.0588182	FEZF1	unprotected
-0.00227007	0.00126496	FEZF2	unprotected
-0.0327902	-0.0284346	FFAR3	unprotected
-0.0469619	-0.0466804	FGA	unprotected
0.063519	0.0613422	FGFBP1	unprotected
0.068506	0.0688003	FGFBP2	unprotected
-0.105368	-0.099106	FGFBP3	unprotected
0.0269674	0.0276549	FHL3	unprotected
-0.0390667	-0.0459022	FIBIN	unprotected
-0.0790569	-0.0752507	FICD	unprotected
-0.123336	-0.12393	FKBPL	unprotected
0.0572492	0.0563971	FLG	unprotected
0.075503	0.0719348	FLRT2	unprotected
-0.0291353	-0.0328872	FNDC9	unprotected
-0.181347	-0.164095	FOXA1	unprotected
0.0671715	0.0711262	FOXB1	unprotected
-0.00237323	-0.00280075	FOXB2	unprotected
-0.142168	-0.143132	FOXC2	unprotected
-0.014477	-0.0144374	FOXD2	unprotected
-0.0715572	-0.0710707	FOXD3	unprotected
-0.961056	-0.959735	FOXD4	unprotected
-0.0425543	-0.0376584	FOXE1	unprotected
-0.0418896	-0.0395583	FOXE3	unprotected
-0.00923018	-0.00489268	FOXF1	unprotected
-0.0377218	-0.0232598	FOXG1	unprotected
-0.0367555	-0.0353369	FOXH1	unprotected
0.0501265	0.0407864	FOXI1	unprotected
0.0627957	0.0555455	FOXI2	unprotected
0.0153244	0.0144925	FOXL1	unprotected
0.087669	0.0897309	FOXQ1	unprotected
-0.047177	-0.0638547	FOXS1	unprotected
0.033961	0.0318051	FPR1	unprotected
-0.00297624	-0.00795137	FPR2	unprotected
0.0356559	0.0344377	FPR3	unprotected
0.00838715	0.0107032	FTL	unprotected
-0.0579666	-0.0585674	FUT1	unprotected
-0.0784258	-0.0813905	FUT2	unprotected
-0.0826975	-0.0720772	FUT3	unprotected
-0.0331657	-0.0167396	FUT5	unprotected
-0.00724519	-0.0067187	FUT6	unprotected
0.048576	0.0508865	FUT9	unprotected
0.0250133	0.0251783	FZD10	unprotected
0.0307461	0.0354282	FZD2	unprotected
-0.0663626	-0.0570274	FZD5	unprotected
0.0302826	0.0318851	FZD7	unprotected
-0.0183989	-0.0156985	FZD8	unprotected
-0.0496032	-0.046014	GABRD	unprotected
-0.0694479	-0.069055	GALNT4	unprotected
-0.0465504	-0.0428924	GAPT	unprotected
-0.00604213	-0.00758567	GAST	unprotected
-0.0618505	-0.0641784	GBX2	unprotected
0.0724086	0.0725218	GCNT1	unprotected
-0.0732152	-0.0683465	GCNT3	unprotected
-0.00150686	0.00810279	GCNT4	unprotected
-0.0378741	-0.0429974	GDF9	unprotected
0.0342373	0.0409688	GDPGP1	unprotected
-0.86224	-0.844596	GEMIN4	unprotected
-0.985521	-0.988582	GEMIN7	unprotected
0.132888	0.134691	GIMAP4	unprotected
0.111733	0.10362	GIMAP5	unprotected
0.0406264	0.0333505	GIMAP6	unprotected
-0.173157	-0.17421	GJA1	unprotected
-0.0503138	-0.0588334	GJA10	unprotected
-0.0573431	-0.0573439	GJA4	unprotected
-0.0890423	-0.103597	GJA5	unprotected
0.0222756	0.0156727	GJA8	unprotected
-0.0737459	-0.0687898	GJA9	unprotected
-0.0220054	-0.00920985	GJB2	unprotected
-0.110353	-0.110058	GJB3	unprotected
-0.0896881	-0.0903503	GJB4	unprotected
-0.0198186	-0.00847669	GJB5	unprotected
-0.0631477	-0.0475197	GJB6	unprotected
0.0655652	0.0612805	GJB7	unprotected
-0.0848089	-0.0846395	GJC1	unprotected
0.0416572	0.0451585	GJD2	unprotected
-0.0292753	-0.0286273	GLTPD2	unprotected
-0.0535991	-0.0516683	GNG13	unprotected
-0.0242529	-0.0220009	GP1BA	unprotected
-0.0592649	-0.0621196	GPBAR1	unprotected
0.0577619	0.0568624	GPR12	unprotected
0.0414638	0.0425651	GPR148	unprotected
0.00126034	-0.00288799	GPR15	unprotected
-0.0579729	-0.0603124	GPR151	unprotected
-0.0833513	-0.0766137	GPR17	unprotected
-0.109007	-0.10031	GPR182	unprotected
0.0447697	0.0392081	GPR21	unprotected
0.0706502	0.0726102	GPR27	unprotected
-0.0127868	-0.00828994	GPR3	unprotected
0.00881319	0.00676699	GPR31	unprotected
0.0391878	0.0357439	GPR4	unprotected
-0.132332	-0.128008	GPR45	unprotected
0.108632	0.107324	GPR55	unprotected
0.00933687	0.0167946	GPR6	unprotected
-0.450636	-0.454545	GPR61	unprotected
0.00326531	0.0204259	GPR62	unprotected
-0.0252556	-0.0284909	GPR63	unprotected
0.0504063	0.0507594	GPR65	unprotected
-0.0894028	-0.102413	GPR75	unprotected
-0.094388	-0.0986116	GPR84	unprotected
-0.0134371	-0.0111307	GPR88	unprotected
-0.0254337	-0.028835	GPRIN1	unprotected
-0.0547105	-0.0523469	GPRIN2	unprotected
-0.0549554	-0.0538455	GPRIN3	unprotected
-0.0353933	-0.0411125	GPT	unprotected
0.00020326	0.00447214	GPX1	unprotected
-0.013279	-0.0126885	GREM1	unprotected
-0.000507105	0.00109231	GREM2	unprotected
-0.0779669	-0.0763855	GRM2	unprotected
-0.154733	-0.155071	GSTM5	unprotected
-0.0539237	-0.05191	GSX2	unprotected
0.00673621	-0.00379873	HAND2	unprotected
-0.019415	-0.0225658	HBM	unprotected
0.0312519	0.0285946	HBQ1	unprotected
-0.154436	-0.151863	HCAR1	unprotected
0.0451495	0.0487682	HCAR2	unprotected
0.0393012	0.0425681	HCAR3	unprotected
0.0518401	0.0578309	HDAC10	unprotected
-0.0870122	-0.0865601	HDHD3	unprotected
0.0196402	0.0205545	HELT	unprotected
0.0190174	0.0152486	HES4	unprotected
-0.156691	-0.159102	HESX1	unprotected
-0.343783	-0.347124	HEXIM1	unprotected
-0.373296	-0.385192	HIGD2A	unprotected
-0.0375911	-0.042325	HIRIP3	unprotected
0.0460792	0.0459029	HMGB2	unprotected
-0.0122491	-0.0193972	HMGB4	unprotected
-0.193976	-0.190353	HMGN4	unprotected
0.0577117	0.0614832	HMX2	unprotected
0.00394126	0.00422692	HMX3	unprotected
-0.218395	-0.220239	HNRNPA0	unprotected
-0.619728	-0.631302	HNRNPA1L2	unprotected
-0.225575	-0.231616	HNRNPF	unprotected
-0.0267796	-0.0234652	HOXA3	unprotected
0.0107259	0.00657634	HOXB1	unprotected
-0.0932143	-0.0916783	HOXB3	unprotected
-0.0877568	-0.0755998	HOXB5	unprotected
-0.163359	-0.168511	HOXC11	unprotected
-0.0510381	-0.0479458	HOXC12	unprotected
-0.24964	-0.258109	HOXC4	unprotected
-0.180395	-0.195065	HOXC5	unprotected
-0.198581	-0.197879	HOXC6	unprotected
-0.104217	-0.105538	HOXD10	unprotected
-0.0534598	-0.0504359	HOXD12	unprotected
-0.208921	-0.207314	HOXD13	unprotected
-0.00284954	-0.00146433	HOXD3	unprotected
-0.0364977	-0.0356564	HOXD4	unprotected
0.00334709	0.00622757	HOXD8	unprotected
-0.109439	-0.125932	HOXD9	unprotected
-0.0442494	-0.0361578	HPDL	unprotected
-0.0114567	-0.00773074	HPS6	unprotected
0.0556211	0.054959	HRC	unprotected
0.0549958	0.060242	HRCT1	unprotected
0.0320163	0.0380704	HRH1	unprotected
0.0754154	0.0848273	HRH2	unprotected
0.0395858	0.037462	HS3ST1	unprotected
0.0671422	0.0655632	HS3ST5	unprotected
0.0554747	0.0509833	HSPA1L	unprotected
0.0486466	0.0552757	HSPA2	unprotected
-0.599218	-0.553157	HSPA8	unprotected
-0.00381623	-4.80215e-05	HSPB3	unprotected
-0.0387064	-0.0292288	HTR1A	unprotected
-0.0373323	-0.0408955	HTR1B	unprotected
0.0665883	0.0655978	HTR1D	unprotected
-0.0121185	-0.0197612	HTR1E	unprotected
-0.0177438	-0.0204145	HTR1F	unprotected
0.0808493	0.0755834	HUS1B	unprotected
-0.00109481	0.00293109	HYAL1	unprotected
-0.875564	-0.859028	HYPK	unprotected
-0.100062	-0.104472	ID2	unprotected
-0.0575181	-0.0533077	ID3	unprotected
-0.0211895	-0.0121421	IER2	unprotected
-0.054395	-0.0537051	IFITM5	unprotected
-0.0394783	-0.0418881	IFNA5	unprotected
0.152741	0.15259	IFNB1	unprotected
0.0351747	0.0393501	IFNE	unprotected
-0.125747	-0.113872	IFRD2	unprotected
0.00537991	0.00690899	IGIP	unprotected
-0.0543652	-0.0589818	IL17C	unprotected
-1.83818	-1.85346	IMP3	unprotected
0.0453392	0.0473136	INHA	unprotected
-0.593017	-0.57162	INHBE	unprotected
-0.159242	-0.163595	IQCC	unprotected
0.0170846	0.0217154	IQCF6	unprotected
-0.145238	-0.130361	IRF2BP1	unprotected
-0.0274763	-0.0223254	IRGC	unprotected
-0.0611606	-0.0583194	IRS1	unprotected
0.0143585	0.0123584	IRX1	unprotected
-0.0122391	-0.0100923	IRX5	unprotected
-0.050882	-0.0480665	ISG15	unprotected
0.0769351	0.0721776	ISLR	unprotected
-0.0476233	-0.051923	ISLR2	unprotected
-0.0297228	-0.027318	ITPRIP	unprotected
-0.287395	-0.282085	JUNB	unprotected
0.030654	0.0388378	KAAG1	unprotected
0.055441	0.0575256	KCNA1	unprotected
-0.304814	-0.313115	KCNA10	unprotected
-0.0724855	-0.0780405	KCNA3	unprotected
-0.0327119	-0.0208986	KCNA4	unprotected
0.0250431	0.0258767	KCNA5	unprotected
-0.102283	-0.0958787	KCNA7	unprotected
-0.0601597	-0.0609042	KCNE3	unprotected
0.0547086	0.0571516	KCNE4	unprotected
0.050074	0.0471193	KCNF1	unprotected
-0.0315323	-0.0369406	KCNJ11	unprotected
-0.0192945	-0.0256109	KCNJ13	unprotected
0.128473	0.127735	KCNJ15	unprotected
-0.0204901	-0.0231432	KCNJ16	unprotected
0.024556	0.0239939	KCNJ2	unprotected
-0.142639	-0.141244	KCNJ4	unprotected
-0.0214761	-0.0209842	KCNS2	unprotected
0.0245628	0.0257222	KCNS3	unprotected
-0.0553707	-0.0453157	KDM6B	unprotected
-0.1184	-0.126995	KEAP1	unprotected
-0.0720391	-0.0706342	KHDC1	unprotected
-0.0837914	-0.0889495	KHDC1L	unprotected
-0.0344484	-0.0344615	KHDC3L	unprotected
0.0293197	0.0255016	KIF4B	unprotected
-0.0477749	-0.0376917	KIFC2	unprotected
-0.0226433	-0.019986	KLHDC7A	unprotected
0.0283967	0.0271871	KLHL17	unprotected
-0.0470368	-0.048198	KLHL25	unprotected
0.0638258	0.0624736	KLHL9	unprotected
-0.100494	-0.102141	KLLN	unprotected
0.0575634	0.0580425	KPRP	unprotected
-0.0394804	-0.0389929	KRBA2	unprotected
-0.0502967	-0.0488396	KRCC1	unprotected
-0.0796702	-0.0718272	KRT1	unprotected
-0.231095	-0.23644	KRT31	unprotected
0.0116745	0.011417	KRT36	unprotected
0.0331918	0.0311369	KRT37	unprotected
-0.0453046	-0.051333	KRT6B	unprotected
-0.0458597	-0.0449711	KRT85	unprotected
-0.753053	-0.722599	KTI12	unprotected
0.0752871	0.0848368	L1TD1	unprotected
-0.0510559	-0.0469224	LAMB2	unprotected
-0.0225042	-0.0186217	LBX1	unprotected
-0.046262	-0.0440992	LCMT2	unprotected
0.0601793	0.0665928	LDHAL6B	unprotected
-0.074125	-0.0732131	LIG4	unprotected
0.0593447	0.0527291	LILRB1	unprotected
0.036833	0.0377216	LILRB4	unprotected
0.0565745	0.0552841	LIME1	unprotected
0.0670893	0.067735	LINGO2	unprotected
-0.0596684	-0.0545784	LINGO3	unprotected
-0.154019	-0.151726	LIPT1	unprotected
-0.0082958	-0.00465145	LMF2	unprotected
-0.0427711	-0.0449404	LPAR5	unprotected
-0.00679945	-0.00746403	LRG1	unprotected
-0.0296904	-0.0341311	LRRC14	unprotected
0.0589351	0.0597329	LRRC14B	unprotected
0.0430449	0.0407102	LRRC18	unprotected
0.0241238	0.026358	LRRC24	unprotected
0.0669754	0.074118	LRRC3	unprotected
0.0364196	0.0319321	LRRC30	unprotected
0.00995034	0.0038493	LRRC3B	unprotected
0.027553	0.0298398	LRRC4	unprotected
-0.0110176	-0.00588706	LRRC4C	unprotected
0.0987359	0.0978582	LRRC70	unprotected
0.00893643	0.00669891	LRRC8D	unprotected
0.083136	0.0908488	LRRN1	unprotected
0.0216794	0.0204655	LRRN3	unprotected
-0.0668842	-0.0627664	LRRTM1	unprotected
0.00950417	0.00353219	LRRTM2	unprotected
-0.636038	-0.632089	LSM10	unprotected
-0.0656239	-0.0624285	LTA	unprotected
-0.214639	-0.218307	LTB4R	unprotected
-0.217536	-0.227836	LTB4R2	unprotected
0.0638232	0.0635045	LUM	unprotected
-0.0247182	-0.0210265	LUZP1	unprotected
-0.224951	-0.238604	LYPLA2	unprotected
0.00363294	0.00364752	MAB21L1	unprotected
0.065192	0.0648374	MAB21L2	unprotected
-0.0543225	-0.0484445	MAP1A	unprotected
-0.190121	-0.180884	MAP1LC3B2	unprotected
-0.0879637	-0.0876213	MAP3K12	unprotected
-0.135466	-0.131916	MARCKSL1	unprotected
-0.718759	-0.711306	MARS2	unprotected
0.0363338	0.0306553	MAS1L	unprotected
0.0905044	0.0842652	MBD3L1	unprotected
-0.121654	-0.120707	MBD6	unprotected
0.00713768	0.00498909	MC1R	unprotected
0.0324165	0.0382467	MC2R	unprotected
0.118777	0.1203	MC3R	unprotected
0.019831	0.0171867	MC4R	unprotected
0.0469109	0.0478792	MC5R	unprotected
-0.00528433	-0.00495133	MCHR1	unprotected
-1.79133	-1.80462	MED11	unprotected
-0.635011	-0.619954	MED7	unprotected
-0.0325497	-0.0388285	MESP2	unprotected
-0.0368953	-0.0352969	MEX3B	unprotected
-0.0236703	-0.0225723	MFSD3	unprotected
-0.0112784	-0.00727073	MFSD6L	unprotected
-0.238579	-0.232329	MGAT1	unprotected
-0.00585442	-0.00166271	MGAT3	unprotected
-0.0840269	-0.0853031	MIB2	unprotected
-1.09882	-1.04994	MIS12	unprotected
-0.015058	-0.0140622	MKRN3	unprotected
0.044173	0.0397309	MOAP1	unprotected
-0.196235	-0.190793	MOGS	unprotected
-0.0261159	-0.025912	MRFAP1	unprotected
-0.0178146	-0.0180513	MRFAP1L1	unprotected
-0.100503	-0.0970405	MRGPRX1	unprotected
-0.278842	-0.278153	MRGPRX3	unprotected
0.0123517	0.024548	MRGPRX4	unprotected
-0.409778	-0.402711	MRPL28	unprotected
-0.589197	-0.580214	MRPL53	unprotected
0.101817	0.103775	MSGN1	unprotected
-0.779072	-0.768941	MST1	unprotected
-0.0505128	-0.0529137	MST1R	unprotected
-0.0117452	-0.01136	MXRA8	unprotected
-0.0965466	-0.081791	MYADM	unprotected
-0.0695312	-0.0686618	MYF5	unprotected
-0.121822	-0.128018	MYF6	unprotected
0.0470983	0.0421254	MYH1	unprotected
-0.0101328	-0.00468398	MYH4	unprotected
0.00173987	-0.00054741	MYH8	unprotected
0.0787536	0.0760443	N4BP3	unprotected
-0.0106563	-0.00203991	NAA11	unprotected
-0.107446	-0.119787	NACA2	unprotected
0.0294473	0.0326295	NANOS2	unprotected
-0.0609065	-0.0635865	NAP1L5	unprotected
0.0160302	0.0174034	NAT2	unprotected
-0.114991	-0.108847	NAT8	unprotected
-0.0295039	-0.0208997	NDN	unprotected
-0.398319	-0.403435	NDUFAF3	unprotected
0.0410279	0.0345992	NEFM	unprotected
-0.0629687	-0.0664846	NEU2	unprotected
0.0477035	0.0511152	NEU4	unprotected
0.0129269	0.0142407	NEUROD1	unprotected
0.0339714	0.0336904	NEUROD4	unprotected
0.041528	0.0367168	NEUROG2	unprotected
-0.121303	-0.131712	NEUROG3	unprotected
-0.00675403	-0.00415469	NFIL3	unprotected
-0.0586045	-0.0644828	NGF	unprotected
0.0736206	0.0716325	NHLH1	unprotected
-0.0525202	-0.051692	NHLH2	unprotected
0.0382037	0.0379136	NHLRC4	unprotected
-0.0590532	-0.0581501	NKAPL	unprotected
0.0569622	0.0548143	NKG7	unprotected
-0.0485643	-0.0503073	NMUR1	unprotected
-0.00584709	-0.00566776	NPAP1	unprotected
-0.00303181	0.00187492	NPBWR2	unprotected
-0.273111	-0.268428	NPM3	unprotected
0.067016	0.061408	NPPB	unprotected
-0.00607882	-0.00141306	NPY1R	unprotected
0.0851239	0.0810956	NPY2R	unprotected
0.0977307	0.101653	NPY5R	unprotected
-0.382225	-0.366547	NR2C2AP	unprotected
-0.0383307	-0.0431993	NRN1L	unprotected
-0.0585868	-0.0565253	NSUN5	unprotected
-0.0700183	-0.0620853	NTF4	unprotected
-0.825245	-0.796669	NUP62	unprotected
-0.104119	-0.114472	OBSL1	unprotected
-0.41353	-0.413096	OLFML3	unprotected
-0.089867	-0.0869049	OLIG3	unprotected
-0.0401344	-0.0242225	OMP	unprotected
-0.0547377	-0.0475426	OOEP	unprotected
0.0199886	0.0222838	OPRL1	unprotected
0.047415	0.0512809	OSR1	unprotected
-0.0958081	-0.094835	OTOS	unprotected
0.102301	0.0992933	OXCT2	unprotected
0.106938	0.0957134	OXER1	unprotected
0.0272796	0.0357876	OXGR1	unprotected
-0.209143	-0.185534	OXSM	unprotected
-0.0904581	-0.0894571	P2RX2	unprotected
0.0265861	0.0247454	PABPC3	unprotected
-0.0637853	-0.0623035	PAQR7	unprotected
-0.138565	-0.144589	PAQR8	unprotected
-0.449478	-0.447654	PARS2	unprotected
0.122888	0.126612	PBOV1	unprotected
-1.39329	-1.40476	PCBP1	unprotected
0.0278076	0.0225568	PCDH18	unprotected
-0.0107227	-0.0106989	PCDH8	unprotected
-0.17273	-0.172644	PCED1B	unprotected
-0.282181	-0.297886	PDE12	unprotected
-0.0136682	-0.0124314	PDIA2	unprotected
-0.11089	-0.103836	PDP2	unprotected
0.0386362	0.0404683	PEG3	unprotected
-0.75634	-0.738811	PELO	unprotected
0.0507255	0.0561477	PER1	unprotected
-0.094192	-0.0931334	PGBD2	unprotected
-0.04701	-0.0505894	PGBD4	unprotected
0.0815866	0.0840531	PGK2	unprotected
-0.212724	-0.214104	PHF23	unprotected
-0.020628	-0.0180532	PHLDA1	unprotected
0.127596	0.131575	PHOSPHO2	unprotected
-0.0272476	-0.0195845	PIGQ	unprotected
0.0816406	0.0856202	PIRT	unprotected
-0.00911941	-0.00558824	PKDREJ	unprotected
-0.0905611	-0.0881572	PLEKHN1	unprotected
0.0606453	0.0684279	PLXNB2	unprotected
0.0288699	0.0370003	PMCH	unprotected
-0.0372502	-0.0409272	PNMA1	unprotected
0.0657202	0.0720838	PNMA2	unprotected
-0.824369	-0.826187	POP7	unprotected
0.0347301	0.0275282	POPDC3	unprotected
0.0562186	0.0518534	POU3F2	unprotected
-0.0886076	-0.0895479	POU3F3	unprotected
0.0593748	0.0616075	POU4F3	unprotected
-0.0253357	-0.0251416	PPBP	unprotected
0.00919615	0.0139151	PPP1R16A	unprotected
-0.0263588	-0.0128653	PPP1R26	unprotected
-0.0746804	-0.077924	PPP1R35	unprotected
0.129452	0.121592	PPP1R3B	unprotected
-0.000462324	-0.00680393	PPP3R2	unprotected
-0.0945665	-0.0988565	PRAMEF12	unprotected
-1.20358	-1.20016	PREB	unprotected
0.0264031	0.0286647	PRF1	unprotected
0.0311224	0.0295271	PRLH	unprotected
0.0203016	0.023135	PRLHR	unprotected
-0.0802689	-0.0731445	PRM2	unprotected
-0.0458581	-0.0472565	PRMT6	unprotected
0.0384864	0.0406294	PRND	unprotected
-0.129643	-0.141725	PRR15L	unprotected
-0.0592245	-0.0553619	PRR19	unprotected
-0.139646	-0.137764	PRR22	unprotected
-0.173392	-0.178571	PRR7	unprotected
-0.0670648	-0.0574819	PRRT2	unprotected
0.0368939	0.0319497	PRSS1	unprotected
-0.0333272	-0.0365555	PRSS35	unprotected
0.105728	0.110077	PSAPL1	unprotected
-0.110881	-0.104956	PSMB11	unprotected
0.0176315	0.0220538	PSPN	unprotected
-0.0103915	0.00281007	PTAFR	unprotected
0.031359	0.0246975	PTX4	unprotected
0.00662077	0.010796	PURA	unprotected
-0.0681104	-0.0607247	PYDC1	unprotected
0.0452975	0.044213	QRFP	unprotected
-0.155761	-0.158072	RAB42	unprotected
-0.0712589	-0.0798026	RAG1	unprotected
-0.0465328	-0.0488013	RANGRF	unprotected
0.0541094	0.0607252	RAP2B	unprotected
0.0158415	0.01418	RASD1	unprotected
-0.272419	-0.273696	RBM12	unprotected
-0.0607342	-0.0622035	RBM15B	unprotected
-1.03442	-1.02621	RBMXL1	unprotected
0.0196113	0.0195023	RBMXL2	unprotected
-0.139273	-0.142469	RBP3	unprotected
-0.0365547	-0.0429084	REG1A	unprotected
0.0200695	0.0143226	REG3A	unprotected
-0.0368962	-0.0453534	RELL2	unprotected
-0.0212411	-0.0233365	RETN	unprotected
0.0846291	0.0786635	RFPL3	unprotected
0.00635043	0.00871781	RFPL4B	unprotected
-0.0337009	-0.0300669	RGS19	unprotected
-0.226858	-0.226722	RHOC	unprotected
-0.102019	-0.0968187	RHOH	unprotected
-0.608733	-0.621065	RMI1	unprotected
0.0132919	0.00843189	RNASE10	unprotected
-0.150063	-0.155988	RNASE13	unprotected
-0.0132423	-0.0236141	RNASE2	unprotected
-0.11119	-0.107991	RNASE3	unprotected
-0.0156602	-0.0161824	RNASE4	unprotected
0.0435064	0.0462875	RNASE6	unprotected
0.021227	0.0223727	RNASE7	unprotected
0.0218186	0.0204357	RNF113B	unprotected
0.025424	0.0297648	RNF152	unprotected
-0.0122826	-0.0099208	RNF182	unprotected
-0.0430248	-0.0357257	RNF183	unprotected
0.0400401	0.0325275	RNF186	unprotected
-0.0663627	-0.0613218	RNF44	unprotected
-0.0595481	-0.0557677	RP1	unprotected
0.0394304	0.0486837	RP1L1	unprotected
0.00116402	0.00129611	RPL10L	unprotected
-2.60759	-2.60695	RPL15	unprotected
-2.31312	-2.35323	RPL8	unprotected
0.128267	0.122626	RPP25	unprotected
0.0865817	0.0866356	RPRM	unprotected
-0.0296223	-0.0228003	RPRML	unprotected
-0.170553	-0.172564	RRAD	unprotected
0.013734	0.0195792	RTL1	unprotected
0.0115599	0.0106706	RXFP3	unprotected
0.0185229	0.011231	S1PR1	unprotected
0.0255694	0.0285247	S1PR2	unprotected
0.0319894	0.0299681	S1PR3	unprotected
-0.00154922	0.00594664	S1PR4	unprotected
0.0170097	0.0281497	S1PR5	unprotected
0.0182583	0.0197936	SALL1	unprotected
0.0362665	0.0407212	SALL3	unprotected
-0.0228515	-0.0302584	SAMD10	unprotected
-0.025497	-0.0221106	SCG2	unprotected
-0.102036	-0.107752	SCNN1D	unprotected
-0.204662	-0.203294	SCRT1	unprotected
0.0653538	0.0614789	SDR42E1	unprotected
0.00504111	0.00326298	SEMA6D	unprotected
0.0609095	0.0703875	SEMG1	unprotected
-0.0700303	-0.0622244	SENP8	unprotected
-0.466963	-0.451614	SEPHS2	unprotected
0.117511	0.119122	SERPINB3	unprotected
0.118976	0.119009	SERPINB4	unprotected
-0.0111877	-0.0109422	SERTAD2	unprotected
-0.0923912	-0.0947947	SERTAD3	unprotected
-0.0497915	-0.0524606	SERTM1	unprotected
-2.32843	-2.34469	SF3B5	unprotected
-0.111409	-0.119957	SFN	unprotected
-0.15368	-0.145798	SFTPA1	unprotected
-0.0696906	-0.0718955	SFTPA2	unprotected
-0.00445847	0.0012402	SFTPC	unprotected
-0.0344956	-0.044243	SIT1	unprotected
-0.0447948	-0.0458549	SLC16A11	unprotected
-0.0529087	-0.0503343	SLC16A13	unprotected
-0.0606503	-0.0608579	SLC18A3	unprotected
0.0429487	0.0402953	SLC25A11	unprotected
-0.0748967	-0.0758254	SLC25A2	unprotected
0.0932416	0.0938392	SLC26A2	unprotected
0.0350424	0.0307301	SLC2A4RG	unprotected
0.0612269	0.0573018	SLC35A4	unprotected
0.0669995	0.0696683	SLC35D3	unprotected
0.0338667	0.0298587	SLC35G2	unprotected
-0.141608	-0.135439	SLC35G3	unprotected
-0.0328759	-0.0301624	SLC35G5	unprotected
-0.0306312	-0.0356285	SLC39A4	unprotected
-0.0267463	-0.0190862	SLC52A1	unprotected
-0.133742	-0.141759	SLC52A2	unprotected
-0.0138937	-0.0161969	SLC7A4	unprotected
0.0566577	0.0583332	SLITRK1	unprotected
0.0273239	0.0190689	SLITRK3	unprotected
-0.225054	-0.220615	SMUG1	unprotected
-1.60469	-1.62053	SNAPC2	unprotected
0.00463743	0.00352914	SNN	unprotected
-0.058895	-0.0600732	SNRPN	unprotected
-0.261876	-0.239351	SOCS3	unprotected
-0.0884982	-0.0877694	SOCS4	unprotected
-0.259066	-0.260515	SOCS5	unprotected
-0.000485302	-0.00491093	SOCS6	unprotected
-0.038551	-0.0422009	SOWAHB	unprotected
-0.0604009	-0.0615255	SOX11	unprotected
0.0382754	0.0484163	SOX12	unprotected
0.0296879	0.0313159	SOX14	unprotected
-0.124839	-0.128702	SOX15	unprotected
0.106829	0.113682	SOX18	unprotected
0.0467978	0.0589183	SOX7	unprotected
-0.0534223	-0.053349	SP6	unprotected
-0.0213292	-0.0177941	SPACA4	unprotected
0.0146679	0.0176748	SPATA12	unprotected
0.0417126	0.0466867	SPATA31E1	unprotected
-0.0393638	-0.0433462	SPEM1	unprotected
-0.00135924	-0.000998723	SPN	unprotected
0.0499727	0.0470938	SPRY1	unprotected
0.0741828	0.0668217	SPRY2	unprotected
0.00431637	0.00342395	SPTSSB	unprotected
-0.0527415	-0.0604307	SPZ1	unprotected
-2.04971	-2.05886	SRSF2	unprotected
-0.024825	-0.0276126	SSTR1	unprotected
-0.0592685	-0.0594715	SSTR2	unprotected
-0.00616814	-0.00736604	SSTR3	unprotected
0.0445894	0.0519133	SSTR5	unprotected
-0.00299817	0.000119395	ST8SIA3	unprotected
-0.141631	-0.132011	STH	unprotected
0.0537677	0.0500459	STX11	unprotected
0.0463105	0.0494592	STX19	unprotected
-0.160529	-0.155177	SUOX	unprotected
-0.0536287	-0.0532383	SWSAP1	unprotected
-0.0490751	-0.0437199	SYNDIG1L	unprotected
0.0461538	0.0436748	SYT4	unprotected
0.0216748	0.0187925	TAAR1	unprotected
-0.0661901	-0.0653133	TACSTD2	unprotected
-0.00310734	-0.00912391	TAF1L	unprotected
-0.689767	-0.696907	TAF7	unprotected
0.00708488	0.00756337	TAS1R3	unprotected
0.0929754	0.0856153	TAS2R1	unprotected
-0.167924	-0.177347	TAS2R10	unprotected
0.040995	0.0341189	TAS2R13	unprotected
0.0465735	0.0515749	TAS2R14	unprotected
0.0536497	0.0605265	TAS2R19	unprotected
0.0472502	0.0468405	TAS2R20	unprotected
0.0262479	0.0251002	TAS2R30	unprotected
0.0973241	0.0960272	TAS2R31	unprotected
0.119075	0.112091	TAS2R42	unprotected
-0.11513	-0.12868	TAS2R46	unprotected
0.0744731	0.066942	TAS2R50	unprotected
0.03959	0.0274066	TAS2R8	unprotected
-0.0109089	-0.0120455	TCEA2	unprotected
0.0169251	0.0189013	TCF21	unprotected
-0.642009	-0.645751	TDGF1	unprotected
0.0827275	0.090251	TEX15	unprotected
-0.478678	-0.478497	THAP11	unprotected
0.0130724	0.0184143	THBS1	unprotected
0.0745914	0.0764729	THNSL1	unprotected
-0.0304387	-0.0313523	TICAM1	unprotected
-0.0513578	-0.0516681	TICAM2	unprotected
0.0780081	0.0873541	TIFA	unprotected
-0.019391	-0.016068	TIFAB	unprotected
-0.034676	-0.0310566	TIGD2	unprotected
-0.165837	-0.151702	TIGD3	unprotected
-0.080888	-0.0800415	TIGD4	unprotected
0.0218052	0.0300257	TIGD6	unprotected
0.00203182	0.00126599	TIGD7	unprotected
0.0560657	0.0565636	TKTL2	unprotected
0.091553	0.0897761	TLR1	unprotected
0.0857529	0.0878821	TLR10	unprotected
0.0295139	0.0225694	TLR2	unprotected
0.0244905	0.0177763	TLR6	unprotected
-0.0863412	-0.0900515	TLR9	unprotected
0.0377018	0.0412964	TMEM100	unprotected
-0.0605017	-0.0574408	TMEM102	unprotected
-0.0902887	-0.0963084	TMEM119	unprotected
0.0762052	0.0684277	TMEM139	unprotected
0.0715915	0.0683344	TMEM140	unprotected
-0.0194517	-0.0212512	TMEM177	unprotected
-0.00952847	-0.00887387	TMEM198	unprotected
0.0418152	0.03548	TMEM200A	unprotected
-0.0117417	-0.00136487	TMEM200B	unprotected
0.0896388	0.0854731	TMEM200C	unprotected
0.0758054	0.0765427	TMEM203	unprotected
-0.0210227	-0.0251548	TMEM215	unprotected
-0.0605078	-0.0673895	TMEM229B	unprotected
-0.0558505	-0.0615689	TMEM52	unprotected
0.0746798	0.0722663	TMEM60	unprotected
-0.0960093	-0.09412	TMEM89	unprotected
-0.0133022	-0.0172582	TMPPE	unprotected
-0.0131654	-0.0225126	TNFAIP8L1	unprotected
-0.089445	-0.087985	TNP1	unprotected
0.110247	0.104497	TOB2	unprotected
-1.67912	-1.68987	TONSL	unprotected
0.0441887	0.0415644	TPBG	unprotected
-0.0317252	-0.0331279	TPPP3	unprotected
0.0666748	0.0631053	TPSD1	unprotected
-0.0900129	-0.0911637	TRAM1L1	unprotected
-1.00578	-0.981204	TRAPPC1	unprotected
-1.25281	-1.21782	TRAPPC5	unprotected
-0.196664	-0.173944	TRIM28	unprotected
-0.00990122	-0.0115216	TRIM52	unprotected
0.115115	0.109435	TRIM58	unprotected
0.0674654	0.0698444	TRIM7	unprotected
0.0319131	0.0346736	TRIML1	unprotected
-0.189332	-0.184588	TSHB	unprotected
0.0523866	0.0508608	TSHZ1	unprotected
-0.00243746	0.00103147	TSPYL1	unprotected
0.057449	0.0550794	TSPYL4	unprotected
-0.0167043	0.00138496	TSPYL6	unprotected
-0.241077	-0.247568	TSSK3	unprotected
-0.115036	-0.12777	TSSK6	unprotected
-0.0340515	-0.0323817	TTC30A	unprotected
0.0374225	0.0350935	TTC30B	unprotected
-0.0273189	-0.0291952	TTN	unprotected
-1.13773	-1.17095	TUBA1B	unprotected
-0.157525	-0.166958	TUBA4A	unprotected
0.0304535	0.02364	TWIST2	unprotected
0.12945	0.12594	TXNDC2	unprotected
-1.10243	-1.08253	UBE2M	unprotected
-0.180583	-0.190757	UBL4B	unprotected
0.0556464	0.0559709	UBQLN3	unprotected
0.0332158	0.0306663	UBQLNL	unprotected
-0.0392395	-0.0388892	UBXN10	unprotected
-0.0445656	-0.0464921	UCN2	unprotected
0.0804993	0.08633	UCN3	unprotected
-0.377023	-0.377795	UQCRQ	unprotected
-0.704188	-0.658852	UROD	unprotected
-0.192817	-0.195723	USP19	unprotected
-0.00995247	-0.0134369	UTP14C	unprotected
-0.0518995	-0.0481282	VMO1	unprotected
-0.0239203	-0.0219536	VN1R1	unprotected
-0.127575	-0.12635	VN1R2	unprotected
0.0209326	0.0301612	VPREB1	unprotected
-2.03578	-2.03413	VPS28	unprotected
-0.0935552	-0.0904891	VRTN	unprotected
-0.103143	-0.0991355	WDR6	unprotected
-0.00888658	-0.00691737	XCR1	unprotected
0.0618267	0.0642917	XIRP1	unprotected
0.0208259	0.025261	ZBED2	unprotected
-0.0548509	-0.0545195	ZBED4	unprotected
-0.24881	-0.259385	ZBTB12	unprotected
-0.786561	-0.777332	ZBTB17	unprotected
-0.0500873	-0.0515038	ZBTB22	unprotected
0.0760309	0.0807125	ZBTB26	unprotected
-0.0882865	-0.0913075	ZBTB3	unprotected
-0.0220493	-0.0111373	ZBTB38	unprotected
-0.240527	-0.240045	ZBTB39	unprotected
0.012887	0.0181865	ZBTB4	unprotected
0.0135743	0.0161735	ZBTB43	unprotected
-0.106982	-0.108733	ZBTB45	unprotected
0.0188349	0.0268921	ZBTB6	unprotected
-0.137358	-0.136636	ZBTB9	unprotected
-0.130743	-0.138747	ZC3H10	unprotected
0.0721215	0.0796164	ZCCHC3	unprotected
0.043418	0.0405363	ZFAND2B	unprotected
0.0925812	0.0889318	ZFP2	unprotected
-0.0389222	-0.0313189	ZFP3	unprotected
-0.171529	-0.168871	ZFP36L2	unprotected
0.0559897	0.0548856	ZFP42	unprotected
-0.00816144	-0.00811246	ZG16B	unprotected
0.0888827	0.0864314	ZIC1	unprotected
-0.0194172	-0.0134681	ZNF121	unprotected
-0.0941848	-0.0898987	ZNF132	unprotected
-0.0560287	-0.0572197	ZNF22	unprotected
-0.0350492	-0.0389601	ZNF239	unprotected
-0.000888813	-0.000704189	ZNF280A	unprotected
0.0531722	0.0502752	ZNF280B	unprotected
-0.059034	-0.0681515	ZNF319	unprotected
-0.0114096	-0.00956238	ZNF324	unprotected
-0.0165751	-0.0106013	ZNF324B	unprotected
-0.0487446	-0.0570953	ZNF329	unprotected
-0.0535566	-0.0503727	ZNF34	unprotected
0.0797879	0.0881091	ZNF345	unprotected
0.0421604	0.0437214	ZNF358	unprotected
0.0943328	0.0944085	ZNF391	unprotected
-0.0789168	-0.0883676	ZNF436	unprotected
0.0553161	0.0584221	ZNF439	unprotected
0.0108931	0.00484902	ZNF474	unprotected
-0.00361486	-0.00424721	ZNF488	unprotected
-0.0701766	-0.0674795	ZNF491	unprotected
0.0368216	0.0372563	ZNF497	unprotected
-0.0242171	-0.0182702	ZNF501	unprotected
0.0177306	0.0240638	ZNF502	unprotected
-0.0270079	-0.0282397	ZNF512B	unprotected
-0.0375845	-0.0451257	ZNF513	unprotected
0.0157008	0.0119582	ZNF517	unprotected
0.0287365	0.0266709	ZNF518B	unprotected
-0.0143912	-0.0134215	ZNF524	unprotected
-0.0126044	-0.00800086	ZNF526	unprotected
0.0269276	0.0177024	ZNF581	unprotected
-0.0190267	-0.0255779	ZNF594	unprotected
0.0394309	0.038091	ZNF596	unprotected
0.0257394	0.0356101	ZNF600	unprotected
-0.0957361	-0.0856989	ZNF629	unprotected
-0.0474609	-0.0488414	ZNF646	unprotected
-0.120027	-0.11227	ZNF648	unprotected
-0.0276717	-0.0264391	ZNF654	unprotected
0.0764083	0.078843	ZNF660	unprotected
0.0183365	0.0191514	ZNF664	unprotected
-0.0669649	-0.0515817	ZNF668	unprotected
0.0154754	0.0106934	ZNF672	unprotected
-0.0722222	-0.0865817	ZNF688	unprotected
0.0565639	0.0590123	ZNF7	unprotected
-0.0274945	-0.0273106	ZNF70	unprotected
0.0364701	0.0333598	ZNF71	unprotected
-0.0542461	-0.0668394	ZNF750	unprotected
-0.0436377	-0.0352975	ZNF768	unprotected
0.0917798	0.0949156	ZNF770	unprotected
0.0617313	0.062086	ZNF781	unprotected
-0.0407133	-0.0369112	ZNF80	unprotected
-0.0378796	-0.0340071	ZNF83	unprotected
0.0273052	0.0278011	ZNF835	unprotected
0.0244511	0.0385396	ZNF837	unprotected
-0.0180989	-0.0191613	ZNF860	unprotected
-0.0911482	-0.0879145	ZSCAN10	unprotected
-0.590405	-0.538498	ZWINT	unprotected

[truncated: 5 more sheets: Figure S2a, Figure S2b, Figure S4, Figure S6d, Figure S6e]
